# Supplementary material for: Effect of emotional intelligence on problematic social media use among Chinese college students: mediating role of social exclusion and experiential avoidance
Source: Front Psychiatry. 2025 Jun 3;16:1567060. doi: 10.3389/fpsyt.2025.1567060 (PMC12172549; doi:10.3389/fpsyt.2025.1567060)
Supplement: Supplementary File S2 — Raw Data. (EXCEL). [file Table1.xlsx]

## Sheet: S1_Raw data
serial_number	gender	age	an_only_child	grade	Types_of_Social_Media	Hours_of_social_media_use	Social_objects_on_social_media	EI1	EI2	EI3	EI4	EI5	EI6	EI7	EI8	EI9	EI10	EI11	EI12	EI13	EI14	EI15	EI16	PSMU1	PSMU2	PSMU3	PSMU4	PSMU5	PSMU6	PSMU7	PSMU8	PSMU9	PSMU10	PSMU11	PSMU12	PSMU13	PSMU14	PSMU15	PSMU16	PSMU17	PSMU18	PSMU19	PSMU20	EA1	EA2	EA3	EA4	EA5	EA6
1	1	22	1	2	2	7	2	7	5	2	4	6	6	7	6	1	2	6	1	3	3	4	4	5	4	4	3	5	5	5	5	5	5	4	4	5	3	1	1	3	5	5	4	1	5	5	4	4	5
2	2	19	1	1	3	6	1	4	4	3	2	3	3	5	5	6	7	7	6	3	2	2	2	4	4	5	5	4	5	4	2	5	4	5	5	5	4	4	2	2	5	4	4	1	2	6	3	6	7
3	2	22	1	3	3	5	3	4	3	3	4	6	6	4	4	3	3	1	1	4	3	3	3	5	5	5	5	4	5	4	5	4	5	4	3	5	3	4	4	3	3	4	2	3	5	6	3	6	7
4	1	23	2	4	3	3	3	4	3	3	5	6	7	7	6	7	3	2	1	3	2	2	2	4	4	4	3	1	1	1	1	2	1	4	1	4	1	1	1	2	2	3	3	2	5	5	4	2	6
5	1	23	1	4	1	5	1	6	5	5	7	6	5	5	5	2	1	3	2	2	2	1	1	4	4	5	3	4	4	3	3	3	4	4	4	5	4	5	4	3	3	4	4	3	3	2	2	4	5
6	1	23	1	4	3	5	3	3	3	3	5	1	1	2	1	3	5	6	6	2	2	3	3	5	4	4	4	5	4	5	5	5	5	5	4	4	2	4	3	4	5	5	4	5	5	7	7	5	7
7	1	22	2	4	3	4	2	5	4	4	6	6	5	6	5	4	4	5	2	7	7	6	6	4	2	2	1	1	4	1	1	1	3	4	2	4	1	5	1	1	2	1	1	2	4	3	3	3	2
8	2	26	1	5	3	2	1	6	6	6	6	6	5	6	5	6	5	7	4	5	7	6	5	3	2	1	2	1	1	1	1	1	1	4	1	1	1	3	1	2	1	1	1	1	1	4	1	3	4
9	2	26	2	5	3	1	3	7	7	6	6	7	7	6	7	6	6	6	5	7	6	6	6	2	4	2	1	1	1	1	1	1	1	4	2	2	1	4	1	1	1	1	1	1	4	3	2	2	1
10	1	22	1	3	3	6	3	5	3	3	5	2	3	3	4	1	6	6	1	2	2	1	3	4	4	5	5	5	5	4	3	4	4	5	4	5	5	4	5	2	1	4	3	3	6	3	3	2	6
11	2	23	2	3	1	6	1	5	4	5	6	5	3	6	6	5	2	2	3	1	1	1	1	4	5	3	4	5	4	5	5	5	2	5	5	5	5	4	2	2	2	2	2	4	3	4	6	3	6
12	2	24	1	4	1	3	1	5	5	4	3	7	6	6	7	2	3	2	3	1	2	2	3	3	4	1	1	1	1	1	1	1	1	5	2	4	1	1	1	1	1.25	2	2	1	3	2	2	3	5
13	1	25	1	5	3	3	3	7	7	6	6	5	6	6	7	7	7	7	5	6	4	4	5	3	4	5	2	4	2	2	1	4	1	4	1	4	1	1	1	1	1	3	2	2	4	5	1	3	2
14	1	22	1	2	3	3	3	7	6	3	4	5	4	5	5	7	7	6	7	5	4	4	4	4	3	5	2	4	5	5	4	3	2	5	4	5	4	5	3	1	1	3	4	2	4	5	2	4	5
15	1	20	1	2	1	6	1	4	4	3	2	6	7	5	6	7	1	1	1	4	4	3	4	5	4	5	5	4	5	3	3	5	4	5	4	5	5	5	4	4	4	5	5	5	4	4	2	5	6
16	1	22	1	4	1	4	1	6	6	4	6	6	6	7	5	6	7	6	6	5	4	4	4	3	4	3	2	4	2	2	2	4	5	5	5	4	1	2	1	1	2	1	1	1	4	4	1	4	3
17	1	23	1	4	1	8	1	6	4	3	2	3	3	3	3	6	5	5	2	2	1	1	1	5	4	5	5	5	5	4	5	4	3	3	5	5	5	5	4	5	3	5	5	2	6	6	7	4	6
18	1	22	2	4	3	4	1	6	5	4	7	6	6	7	5	6	7	7	1	7	7	6	7	4	2	3	2	4	4	2	2	2	1	5	2	2	1	5	2	1	2	1	1	1	5	4	1	3	2
19	1	20	2	1	1	3	1	6	5	4	5	6	6	6	6	7	7	6	6	7	6	6	7	3	4	4	2	2	1	1	1	1	1	4	4	4	1	5	2	2	1	1	1	1	4	4	1	3	3
20	2	21	1	2	3	6	3	4	4	3	6	2	2	2	3	2	1	3	1	4	2	1	1	5	4	4	3	4	5	5	5	5	4	4	1	5	5	4	4	2	5	5	5	4	6	6	3	5	7
21	1	22	1	3	3	5	1	6	5	3	4	3	3	5	3	5	3	4	1	3	2	2	3	4	5	3	3	5	4	3	3	4	5	4	4	4	5	4	4	1	2	4	4	4	7	5	4	3	4
22	1	23	1	4	3	3	2	7	6	4	7	7	7	7	6	5	4	6	3	7	5	5	6	2	2	1	1	1	2	1	1	2	1	4	1	1	1	1	1	1	2	1	1	1	4	1	1	3	2
23	1	22	1	2	3	4	3	2	4	4	5	5	3	6	4	3	2	2	2	6	4	4	4	5	2	5	5	5	4	4	3	5	4	5	5	5	4	5	5	2	4	5	5	4	5	4	3	6	6
24	2	21	2	3	3	7	1	6	4	3	5	5	4	2	3	1	6	6	7	3	2	2	2	4	5	5	2	4	5	4	5	5	5	4	4	5	1	5	4	3	4	4	3	1	6	6	2	5	7
25	1	22	2	3	1	3	1	5	5	6	7	6	5	4	5	2	2	6	6	5	6	5	5	3	2	3	2	1	1	1	1	2	1	3	1	1	1	2	2	3	1	2	1	1	2	3	1	2	1
26	1	20	1	2	2	6	3	4	3	2	5	4	2	3	3	5	1	3	1	3	2	1	2	5	5	4	5	5	5	4	5	5	5	5	4	5	5	5	3	4	5	5	5	4	6	7	5	7	7
27	1	20	1	3	1	7	1	3	3	1	1	5	2	2	6	7	7	6	7	6	6	7	5	4	5	5	4	5	5	4	5	4	5	5	5	4	5	4	5	3	5	2	2	6	7	7	5	6	3
28	1	24	1	4	3	4	3	5	6	6	7	6	7	6	6	2	3	6	3	5	4	4	4	5	4	4	5	3	4	4	3	2	4	4	1	4	1	4	3	1	1	2	1	2	4	5	1	3	4
29	1	21	1	3	1	3	1	6	6	4	7	4	4	5	4	7	7	7	6	6	6	5	6	4	4	4	1	4	4	2	2	2	1	4	1	1	1	4	2	1	1	1	1	1	3	3	2	4	5
30	1	24	2	5	3	4	3	4	4	2	4	7	5	6	5	7	2	1	1	6	5	5	5	4	4	5	4	5	5	5	5	4	5	4	4	5	4	4	3	2	4	5	4	4	5	5	4	6	7
31	1	22	1	4	3	6	2	5	4	4	3	3	2	2	2	4	5	5	7	3	1	1	1	4	5	5	5	4	5	4	4	5	5	4	5	5	5	5	5	4	5	5	5	1	3	3	2	2	7
32	2	20	1	3	3	5	1	6	5	4	6	6	5	6	7	2	4	2	2	4	2	2	2	4	4	5	5	5	5	5	5	5	5	5	4	4	5	5	4	4	3	2	2	4	5	5	3	5	6
33	1	20	2	2	1	5	1	7	6	4	2	2	3	4	3	5	6	6	7	4	3	2	3	4	3	5	3	4	5	3	2	4	4	5	4	3	4	3	4	1	4	4	4	4	6	7	3	6	7
34	1	25	1	5	2	2	3	6	7	5	6	6	7	7	6	6	5	5	1	7	6	5	7	3	2	1	2	1	1	1	1	1	3	4	1	1	1	4	1	1	1	2	1	1	3	2	1	1	1
35	2	22	1	4	2	4	2	4	4	2	4	2	3	2	2	6	7	7	7	5	3	3	4	4	4	4	2	5	5	4	5	5	5	5	5	5	3	5	2	1	4	1	1	5	6	7	3	5	3
36	1	24	1	5	1	3	1	6	7	3	2	5	5	6	6	7	1	1	2	5	6	6	6	5	5	3	2	2	1	1	1	1	1	4	1	2	1	2	1	4	3	2	1	3	7	7	5	3	4
37	1	23	1	4	1	3	1	5	4	3	6	7	7	6	6	7	6	6	4	5	4	4	5	5	4	1	2	1	2	1	1	2	1	4	1	1	1	4	3	1	1	1	1	3	3	4	1	2	3
38	1	24	2	5	3	3	3	4	4	3	2	5	5	6	6	7	3	6	3	7	7	6	6	2	5	4	2	1	1	1	1	1	1	1	2	1	1	4	1	1	2	1	1	1	5	4	1	2	5
39	1	23	1	4	3	3	1	6	5	5	6	3	3	3	3	6	7	7	6	5	5	5	5	3	4	4	1	1	1	1	1	1	1	5	5	4	2	5	1	1	1	2	2	2	3	3	2	2	4
40	1	21	2	3	1	2	1	6	6	5	6	7	6	7	7	7	2	6	1	7	7	7	7	4	5	2	3	2	1	1	1	2	1	4	1	4	1	4	1	1	1	1	1	2	4	3	1	2	3
41	1	25	1	5	3	1	3	7	7	7	6	6	5	6	5	7	7	5	7	4	3	3	3	1	2	1	2	1	1	1	1	2	1	3	1	2	1	4	1	1	1	1	1	1	3	2	2	1	2
42	1	24	2	5	3	5	3	4	4	4	2	6	6	7	4	7	2	1	1	2	1	1	1	5	5	4	4	5	5	4	3	5	5	5	4	5	4	5	2	1	4	4	4	6	5	4	4	5	7
43	1	19	2	1	1	5	1	5	4	4	4	3	4	2	2	1	2	3	1	7	6	6	7	5	4	5	5	5	4	2	2	2	5	5	4	5	5	5	5	4	3	5	5	5	6	6	4	5	7
44	1	19	1	1	3	3	2	6	6	5	5	5	6	5	4	6	5	6	3	7	6	5	6	4	4	2	1	2	4	1	1	2	1	4	1	4	1	5	1	1	1	2	2	1	3	3	2	2	3
45	2	26	2	5	3	2	3	5	6	4	7	6	7	7	7	6	5	5	1	6	6	5	6	3	2	2	1	2	2	1	2	2	1	5	2	1	1	5	1	1	1	1	1	1	4	4	3	4	6
46	1	24	1	4	1	5	1	4	5	2	4	5	5	5	4	3	2	2	1	5	4	3	3	4	4	4	4	3	5	5	5	5	5	4	5	5	4	5	4	5	3	5	5	1	5	5	2	5	5
47	1	22	1	4	3	3	3	5	4	2	4	6	6	7	6	2	3	3	1	6	6	5	6	4	4	3	2	1	4	1	1	2	1	4	4	1	2	2	1	1	1	1	1	2	4	3	1	5	4
48	1	20	2	2	1	3	1	4	5	3	5	5	5	6	6	7	4	6	4	5	3	3	3	2	2	1	2	1	1	1	1	1	3	2	2	3	1	1	1	2	1	1	1	4	5	4	1	2	2
49	1	21	1	3	3	5	3	5	4	2	3	5	5	4	4	2	1	5	1	5	4	4	5	4	4	5	4	5	5	5	4	5	5	5	4	5	5	5	4	4	4	3	2	2	6	6	4	6	7
50	1	23	1	5	3	3	3	6	6	5	6	6	5	5	6	3	3	3	5	7	6	6	6	4	4	1	1	4	1	1	1	2	2	4	1	3	1	5	2	1	2	1	1	1	2	4	3	3	5
51	2	22	1	4	3	4	3	6	5	5	7	6	6	7	5	6	6	6	5	3	2	2	2	4	5	4	4	5	5	4	1	4	1	4	5	4	4	5	5	2	3	5	4	4	5	4	5	3	6
52	1	22	1	3	1	8	1	3	2	1	2	5	4	4	3	1	1	2	1	2	1	1	2	5	5	4	5	5	4	5	5	5	5	5	5	4	3	2	2	1	4	2	2	5	6	7	5	6	7
53	1	21	1	2	3	4	1	4	4	2	5	7	6	6	5	6	3	1	1	6	5	5	6	4	5	5	2	4	5	2	2	4	4	4	5	4	2	4	4	2	2	4	4	1	4	4	1	5	5
54	1	22	2	4	1	7	3	2	2	1	3	2	2	3	1	2	1	2	1	3	2	2	2	5	4	5	5	5	5	4	4	5	5	5	5	5	5	4	3	4	3	5	4	6	6	7	6	7	7
55	1	23	2	5	1	3	1	6	6	5	7	6	7	7	6	7	7	6	1	5	7	6	6	2	4	1	2	1	1	1	1	1	4	4	2	5	1	1	1	1	2	2	2	1	4	3	4	2	2
56	2	20	2	3	1	7	1	3	3	1	1	6	2	2	5	7	6	5	7	6	6	7	5	4	5	5	5	5	5	4	5	4	5	5	5	5	5	4	5	3	5	2	2	5	7	7	5	6	3
57	2	23	2	4	1	5	1	4	3	2	5	1	1	2	1	4	5	6	6	2	2	3	3	5	5	4	3	5	5	5	4	5	5	5	4	4	2	4	3	4	5	5	5	7	6	7	7	5	7
58	2	20	1	2	1	3	1	4	5	3	6	5	5	6	6	7	4	6	7	5	3	2	3	2	2	1	1	1	1	1	1	2	1	2	2	3	1	1	1	2	1	1	1	3	4	4	1	2	2
59	2	21	2	3	2	6	1	5	2	1	2	3	4	2	2	1	1	1	1	3	2	3	1	5	4	4	5	5	5	4	2	2	4	5	4	5	4	4	5	2	4	5	3	6	7	7	7	6	7
60	2	24	2	5	3	3	1	6	6	3	2	5	5	6	6	7	1	1	2	5	6	6	7	4	5	2	2	2	1	1	1	1	1	4	1	2	1	2	1	4	3	3	1	3	7	7	5	3	4
61	1	19	1	1	1	5	1	6	3	3	5	4	3	2	2	1	3	3	2	1	2	2	3	5	5	5	3	3	4	4	2	3	5	5	3	5	2	5	5	2	4	4	1	3	6	6	4	6	7
62	1	22	2	3	3	2	3	6	7	6	6	7	7	7	7	6	7	6	2	5	5	6	6	4	5	3	2	1	2	1	1	2	1	4	1	4	1	1	4	1	2	1	1	1	2	2	1	1	2
63	1	22	1	4	3	5	1	3	2	1	3	4	3	3	4	2	1	2	2	2	1	1	2	4	5	5	5	5	5	3	2	4	5	5	4	5	5	4	4	3	4	4	3	3	4	4	3	6	7
64	2	26	2	5	3	4	1	6	6	4	6	5	4	6	5	6	7	6	5	7	6	7	7	4	5	2	2	2	2	1	1	1	2	3	2	4	2	4	2	2	2	1	1	3	4	3	2	3	3
65	2	25	2	5	1	4	1	6	6	5	6	7	6	7	5	6	7	7	6	6	5	5	6	4	4	1	2	1	1	1	1	2	2	4	4	2	1	2	1	1	1	2	2	1	2	2	1	2	3
66	2	23	2	4	2	3	1	4	4	3	4	5	4	6	5	2	2	2	1	3	2	1	1	5	4	4	1	4	2	2	1	4	4	5	3.75	4	3	4	4	1	4	3	2	4	6	5	3	5	7
67	1	25	1	5	1	5	1	4	3	2	4	6	6	6	4	7	4	3	1	3	2	2	1	4	5	5	4	5	4	5	5	4	1	5	4	5	5	5	4	3	4	4	3	3	4	5	5	4	6
68	1	26	1	5	3	5	3	4	6	5	6	3	3	4	3	6	6	5	6	3	2	2	3	4	5	5	4	4	5	5	5	5	5	4	5	5	5	4	4	3	5	4	4	5	6	6	5	6	6
69	2	25	1	5	3	4	2	2	3	4	5	4	3	2	2	3	2	6	6	3	2	3	3	4	3	5	2	3	4	4	1	1	3	5	2	4	1	2	4	3	1	2	2	3	5	5	6	6	6
70	1	22	2	3	1	6	1	5	2	2	4	2	3	4	4	1	6	6	1	2	2	1	3	4	5	5	5	5	5	4	3	3	4	5	4	5	5	4	5	2	1	4	3	3	5	3	3	2	6
71	1	22	1	4	1	4	1	6	5	6	7	6	6	5	6	1	2	2	2	6	7	7	5	4	5	5	2	2	2	2	1	3	4	3	1	3	2	3	4	5	1	1	2	1	3	2	3	1	4
72	1	22	2	3	3	2	3	6	5	5	6	7	7	7	7	7	2	6	1	7	6	6	6	1	1	1	1	2	1	1	1	3	1	1	1	2	1	1	1	1	1	1	1	6	4	5	6	2	7
73	2	22	2	3	3	2	1	6	7	7	6	7	7	7	7	7	7	7	7	6	7	7	6	1	1	1	2	1	3	2	1	2	1	2	1	1	1	1	1	2	1	1	1	1	1	2	1	2	1
74	2	23	1	4	1	4	1	3	4	5	6	7	6	7	6	5	3	6	5	6	5	6	5	4	5	5	2	5	5	4	4	5	2	4	5	5	4	2	2	1	2	4	3	3	2	6	6	5	4
75	1	20	1	2	2	5	3	4	2	2	1	4	4	5	3	1	2	1	1	3	2	4	1	4	5	4	3	5	5	5	5	4	5	5	5	4	5	3	2	5	2	4	5	3	6	6	2	3	7
76	2	23	1	3	1	6	1	6	3	5	7	5	3	6	6	5	2	2	3	1	1	1	1	4	4	3	4	5	5	5	5	5	2	5	5	5	5	4	2	3	1	2	2	4	3	5	6	3	7
77	1	18	1	1	3	6	3	5	4	4	5	3	6	7	5	1	2	2	4	3	4	4	4	5	5	5	5	5	5	4	2	5	5	5	3	4	5	4	3	5	2	5	4	5	6	6	7	4	7
78	1	22	1	2	3	2	2	7	6	6	7	3	3	2	1	2	7	7	7	5	5	3	3	2	3	1	1	1	1	1	1	2	1	3	1	1	2	2	1	1	1	1	1	1	5	2	1	2	4
79	2	27	2	5	3	4	3	6	3	2	6	6	5	7	6	7	6	6	7	3	4	2	1	5	5	5	4	5	5	5	5	2	5	5	1	2	2	1	1	1	5	2	1	4	5	3	2	1	4
80	2	26	1	5	2	4	2	6	5	7	6	4	2	2	3	1	7	7	7	6	7	6	7	4	5	4	2	1	4	3	2	2	4	5	2	5	1	2	3	1	1	1	1	1	1	1	1	1	1
81	2	22	1	3	1	8	1	3	2	1	2	4	4	6	3	1	1	1	1	2	1	1	2	5	5	4	5	5	4	5	5	5	5	5	5	4	3	2	2	1	4	2	2	5	7	7	5	6	7
82	2	23	1	4	2	3	2	4	3	2	5	6	7	7	5	7	3	2	1	3	2	2	2	4	4	5	3	1	1	1	1	1	1	4	1	4	3	1	1	1	1	3	3	2	5	5	4	2	7
83	1	24	2	4	3	4	2	7	7	6	6	6	6	7	7	7	5	5	1	6	6	7	7	4	3	4	1	2	5	4	5	1	1	3	1	4	1	1	1	1	1	2	2	1	3	4	2	1	3
84	2	23	1	4	1	8	1	6	4	2	2	3	2	3	3	6	5	5	2	1	2	1	1	5	5	5	5	5	5	4	5	4	4	3	5	5	5	5	4	5	3	5	5	2	7	4.25	7	4	6
85	2	22	1	2	2	7	3	6	4	2	4	6	6	7	6	1	2	6	1	3	6	4	4	5	4	5	3	5	5	5	5	5	5	4	4	5	3	1	1	3	5	5	4	4	6	6	7	6	7
86	2	24	1	4	3	3	3	5	4	4	4	7	5	6	7	3	3	2	3	1	2	3	3	2	4	1	1	1	1	3	1	1	1	5	1	4	1	1	1	1	2	2	2	1	3	2	2	3	5
87	1	24	1	4	3	4	1	5	6	7	6	6	7	7	6	2	3	6	3	4	4	5	4	4	5	4	4	3	4	4	3	2	5	4	1	4	1	4	1	1	1	2	1	2	6	5	1	3	4
88	2	21	1	2	1	5	1	4	5	6	6	5	7	5	6	2	2	1	1	3	4	3	3	5	4	5	4	4	3	3	3	4	5	5	5	4	3	2	2	3	2	5	5	1	3	5	3	3	6
89	2	23	2	2	3	5	3	4	6	4	5	2	2	1	3	2	6	6	2	1	2	3	3	5	5	5	5	4	5	5	3	3	4	5	5	5	2	4	3	4	5	5	4	6	5	6	5	7	7
90	2	21	2	2	3	6	1	4	5	2	3	4	3	4	3	2	2	2	3	5	5	5	5	5	5	4.25	2	5	5	5	5	5	5	5	4	5	5	5	5	2	5	4	4	3	7	7	2	5	6
91	1	20	2	2	1	5	1	6	6	4	2	2	4	4	3	6	7	6	7	4	3	2	3	4	5	5	3	4	5	2	2	4	4	5	4	4	4	3	4	1	4	4	4	4	6	7	3	6	7
92	1	22	2	4	1	3	3	5	4	3	4	7	7	7	6	2	3	3	1	6	6	5	6	4	4	2	2	1	4	1	1	1	1	4	4	1	2	2	3	1	1	1	1	3	4	3	1	4	4
93	1	22	1	3	1	2	3	6	7	7	7	7	7	7	7	6	7	6	2	5	5	6	6	4	5	3	2	1	3	1	1	2	1	4	3	4	1	1	4	1	2	1	1	1	2	3	1	1	2
94	1	21	2	2	3	4	1	4	4	3	6	7	6	6	5	6	3	1	1	6	5	5	5	4	5	5	2	4	5	2	2	4	4	5	5	3	2	4	4	2	2	4	4	1	4	4	1	4	5
95	1	23	1	4	3	3	1	6	6	4	7	7	6	7	6	4	4	6	3	7	5	5	6	2	2	1	1	2	2	1	1	1	1	4	1	1	1	1	1	1	2	1	1	1	4	1	2	3	2
96	2	25	2	5	3	3	3	7	7	6	7	6	6	5	7	7	7	7	6	5	4	4	5	2	4	5	2	4	2	2	1	4	1	4	1	4	1	1	1	1	1	4	2	1	4	4	1	3	2
97	1	21	2	2	3	6	3	4	5	2	6	2	2	2	3	1	1	1	3	4	2	1	1	5	5	4	3	4	4	5	5	5	5	4	1	5	5	4	4	2	5	5	5	4	6	7	3	5	7
98	2	22	2	4	3	7	1	1	1	1	3	2	4	3	1	2	1	1	1	3	2	2	2	5	5	5	5	5	5	4	4	5	5	5	5	5	5	3	3	4	3	5	5	7	7	7	6	7	7
99	1	22	1	3	3	5	3	6	4	3	4	2	3	5	4	5	3	4	1	3	2	2	2	4	5	4	3	5	5	3	3	4	5	5	4	4	5	3	4	1	2	4	4	4	5	5	4	3	4
100	2	23	2	4	3	3	3	4	4	3	3	6	4	5	5	2	2	2	1	3	2	1	1	4	5	4	2	4	3	2	1	4	4	5	3.75	4	3	4	4	2	4	2	2	4	6	5	3	5	7
101	1	26	1	5	3	2	3	6	6	6	6	6	5	6	5	5	5	7	4	5	6	6	5	2	2	1	2	1	1	1	3	1	1	4	1	1	1	1	1	1	1	1	1	1	1	4	1	3	5
102	2	19	1	1	3	6	1	4	4	3	2	3	3	5	6	7	7	6	7	3	2	2	2	4	5	5	5	5	5	4	2	5	4	5	5	5	4	3	2	2	5	4	4	1	2	6	3	6	7
103	2	22	2	3	3	3	1	5	5	6	7	6	5	4	5	2	2	6	5	5	5	6	5	2	2	3	2	1	1	1	1	4	1	3	1	1	1	2	1	3	1	1	1	1	2	1	1	2	1
104	2	23	1	4	3	5	1	2	2	1	1	3	4	3	2	1	2	2	1	5	6	6	6	5	5	4	5	5	5	5	4	3	5	4	4	5	4	2	1	4	3	4	4	6	7	7	5	6	7
105	2	22	2	2	3	2	1	6	7	4	6	5	5	6	6	7	7	7	6	5	6	6	7	2	2	2	1	1	1	1	1	1	1	4	2	3	1	1	1	1	1	1	1	1	1	2	1	1	1
106	1	22	2	3	1	3	1	7	7	6	6	7	7	7	7	6	7	6	2	6	5	6	6	4	4	3	2	1	2	1	1	1	1	4	2	4	1	1	1	1	2	1	1	1	1	1	3	1	2
107	2	22	2	3	1	4	1	5	3	2	4	7	7	7	7	3	2	6	1	5	6	6	6	4	4	3	2	2	2	2	4	3	1	2	1	4	1	1	1	1	2	1	1	2	4	4	1	1	2
108	2	22	2	2	1	6	1	4	2	1	2	3	4	4	4	2	2	1	1	5	4	4	5	5	5	4	4	5	5	5	5	5	5	5	5	5	3	5	5	4	5	3	3	6	7	7	7	7	7
109	1	24	2	5	3	4	1	5	5	5	7	3	3	4	4	6	6	6	6	2	2	2	2	4	5	4	1	2	1	1	1	1	2	4	4	4	2	4	1	1	1	1	1	1	3	4	1	3	4
110	2	26	2	5	3	2	1	7	6	6	7	7	6	6	7	7	7	6	4	7	6	6	6	2	3	2	1	1	1	1	1	1	2	2	1	1	1	2	1	1	2	1	1	1	2	2	1	1	4
111	1	20	1	2	3	6	3	4	4	3	3	2	2	1	1	7	7	6	7	3	2	3	3	5	5	5	5	5	5	3	5	2	5	5	5	5	3	4	3	2	5	5	5	5	6	6	6	7	7
112	1	22	2	4	3	5	1	4	4	4	3	3	2	2	2	4	5	5	7	1	1	1	1	5	5	5	5	4	5	4	4	5	4	5	5	5	5	5	5	4	5	5	5	1	3	3	1	2	7
113	2	22	2	5	3	3	1	6	6	6	6	7	6	7	7	4	4	5	3	6	7	6	6	2	2	1	1	1	1	1	1	1	1	3	1	1	1	2	1	2	1	1	1	1	2	2	2	4	4
114	1	20	1	1	1	8	1	4	3	2	3	3	3	2	1	2	3	1	2	1	1	1	1	5	5	5	5	5	4	4	5	4	5	5	4	5	5	5	5	3	5	5	5	4	4	5	4	6	7
115	2	23	2	5	1	2	1	5	4	4	5	5	4	6	6	7	4	3	1	5	5	5	6	2	4	4	1	4	4	3	3	4	4	5	3	2	1	2	1	1	2	2	1	2	2	2	1	2	1
116	2	22	1	4	3	5	3	3	2	1	3	4	3	3	3	2	1	3	2.75	2	1	1	2	5	5	5	5	5	5	3	2	4	5	5	4	5	5	4	4	2	4	4	3	3	4	5	3	5	7
117	1	23	1	4	1	5	1	5	5	5	6	6	5	5	6	2	1	2	2	2	2	1	1	5	4	4	3	4	4	3	3	3	4	5	5	5	4	5	4	3	4	4	4	3	4	2	2	4	5
118	2	26	2	5	3	4	1	6	5	4	6	5	4	6	5	6	7	7	6	7	6	6	7	4	4	2	2	2	2	1	1	1	2	4	3	4	2	4	2	2	2	1	1	3	4	3	2	3	3
119	1	22	1	4	1	5	1	4	4	3	4	5	4	5	4	7	3	2	3	3	3	2	3	4	5	3	2	4	4	3	3	4	4	5	4	4	2	5	4	2	4	4	4	4	6	6	3	6	5
120	2	20	2	3	3	6	1	4	2	1	2	3	2	1	1	3	2	5	1	4	5	3	4	5	5	5	5	4	5	3	3	4	5	5	5	5	5	5	5	2	4	5	5	5	6	7	6	5	7
121	1	20	1	2	3	4	1	6	6	5	6	7	6	7	7	7	7	6	7	4	3	3	4	4	4	1	2	2	2	1	1	2	2	4	1	1	1	2	1	1	1	2	2	1	3	2	1	3	1
122	1	22	1	2	3	4	3	4	4	4	5	7	3	6	4	3	2	2	2	6	5	4	5	5	5	5	5	5	3	4	4	5	4	5	5	5	4	5	5	2	4	5	5	4	4	4	3	5	6
123	2	22	2	4	3	6	1	4	3	2	4	4	3	4	3	1	1	1	1	7	5	6	6	5	5	5	5	4	5	4	4	5	5	5	5	5	5	5	4	3	4	4	4	5	6	6	5	7	6
124	1	25	1	5	3	4	3	6	7	5	7	7	6	7	5	7	7	6	6	6	5	5	6	4	5	1	1	2	1	1	1	1	1	4	4	2	1	2	1	1	1	2	2	1	2	2	1	2	3
125	1	23	1	4	3	3	3	6	6	5	7	4	3	3	3	7	7	7	7	6	5	5	5	4	5	2	1	2	1	1	1	1	2	4	1	2	1	2	2	2	1	1	1	1	3	3	1	2	4
126	2	20	2	2	3	5	3	4	4	4	4	3	3	6	2	4	3	4	1	6	5	5	5	5	5	4	5	3	5	4	3	2	1	5	2	5	4	4	5	3	2	3	2	3	5	5	1	7	7
127	1	23	2	4	3	3	1	4	4	3	6	7	7	6	6	7	6	6	5	5	4	4	5	4	4	1	2	1	2	1	1	2.75	1	4	1	1	1	2	2	1	2	1	1	3	4	4	1	2	3
128	1	20	1	2	3	5	2	5	4	4	5	5	4	5	5	2	3	2	2	4	2	2	2	5	5	4	5	5	5	5	2	3	5	5	3	4	5	5	4	4	3	2	2	4	5	5	3	5	7
129	1	24	2	5	3	4	3	4	5	2	4	6	5	6	6	7	2	1	1	6	5	5	5	4	5	4	4	5	5	5	5	5	5	4	4	5	4	4	3	3	4	4	4	4	5	5	4	6	7
130	1	21	1	3	3	3	2	6	6	5	6	4	4	5	4	6	6	7	6	6	6	5	7	4	5	4	2	4	4	2	2	2	1	4	1	1	1	2	1	1	1	2	1	1	3	3	2	4	5
131	1	26	1	5	1	5	1	4	5	5	5	3	3	4	3	7	7	5	6	3	2	2	3	5	5	5	4	4	5	4	5	5	5	4	5	5	5	4	4	3	5	4	4	5	6	6	5	6	7
132	1	25	1	5	3	5	3	4	3	2	5	6	5	6	4	7	3	3	1	3	2	2	2	4	5	4	4	5	5	5	5	5	1	5	4	5	5	5	4	3	4	4	4	3	5	5	6	4	6
133	1	24	1	5	3	4	3	4	5	4	5	6	7	7	6	5	3	3	1	7	7	7	7	4	5	4	4	4	5	5	1	3	4	5	2	4	2	5	1	1	1	2	2	1	4	4	1	5	3
134	1	26	1	5	3	2	2	4	5	4	7	7	7	7	6	7	6	5	1	6	6	5	6	2	2	2	1	1	1	1	3	2	1	4	2	1	1	5	1	1	1	1	1	1	4	4	3	4	6
135	2	24	1	5	1	3	1	4	4	2	3	6	5	6	6	7	3	6	3	7	7	6	6	2	4	4	3	1	1	1	1	1	1	1	2	1	1	5	2	1	2	1	1	1	4	4	1	2	5
136	1	22	1	4	2	4	2	6	5	4	7	5	5	5	5	6	6	7	1	6	7	6	7	4	2	2	2	4	4	2	2	2	1	5	2	2	1	5	2	1	2	1	1	1	4	4	1	3	2
137	1	22	1	2	1	3	1	6	6	4	4	5	4	5	5	7	7	6	7	4	4	4	4	4	5	5	2	4	5	5	4	3	2	5	4	5	4	5	3	1	1	4	4	2	5	4	1	4	5
138	1	21	1	3	1	5	1	4	4	1	3	5	5	5	4	2	1	5	1	5	5	4	4	5	5	4	4	5	5	5	5	5	5	5	4	5	5	5	4	4	4	3	2	2	7	6	4	7	7
139	2	23	1	5	3	3	3	6	6	5	7	6	5	6	6	4	3	3	3	7	6	6	7	4	4	1	1	4	1	1	1	1	1	4	1	3	1	5	2	1	2	1	1	1	2	4	3	3	5
140	1	19	2	1	1	5	1	4	5	4	4	3	3	2	2	1	3	3	1	6	6	6	6	5	5	5	5	5	5	2	3	5	5	4	5	5	5	5	4	4	5	5	5	5	6	5	4	5	7
141	2	20	1	2	1	6	1	4	4	3	2	7	7	6	7	7	1	1	1	4	4	3	4	5	5	5	5	5	5	3	3	5	5	5	4	5	5	5	2	4	4	5	5	4	4	4	2	6	7
142	1	24	2	5	3	5	3	4	4	3	3	7	6	7	4	7	2	3	1	2	1	1	1	5	5	5	4	5	5	4	3	5	5	5	4	3	4	5	2	1	4	4	4	6	5	5	4	5	7
143	1	22	1	4	3	4	3	6	5	4	7	6	5	7	6	7	6	6	5	3	2	2	2	4	5	4	3	5	5	4	1	4	1	5	5	4	4	5	5	2	4	5	4	4	5	4	4	3	6
144	1	25	2	5	3	2	2	6	6	5	6	7	7	7	5	6	5	5	1	7	6	6	7	2	2	1	3	1	1	1	1	1	1	4	1	1	1	5	1	1	1	1	1	1	2	2	1	1	1
145	1	23	2	1	3	3	3	1	7	7	6	5	7	5	7	7	7	7	7	4	1	1	3	4	5	5	2	1	1	1	1	2	4	4	1	4	2	5	2	1	1	1	1	3	4	4	2	1	7
146	1	26	2	5	3	1	1	7	7	6	7	7	7	7	7	5	6	6	5	7	6	6	6	2	4	1	2	1	1	1	1	1	1	4	1	1	1	4	1	1	1	1	1	1	3	3	1	2	1
147	1	20	2	1	3	3	3	6	5	4	6	7	6	6	6	5	7	6	6	7	6	6	7	2	4	4	2	2	1	2	1	1	1	4	4	4	1	5	2	1	1	1	1	1	4	4	1	3	4
148	2	22	2	4	3	4	3	4	3	2	4	2	4	2	1	7	6	7	7	5	3	3	4	5	5	4	2	5	5	4	5	5	5	5	5	5	3	5	2	1	4	1	1	5	6	7	3	7	3
149	2	21	2	3	3	5	1	4	3	2	4	6	5	6	4	3	3	1	1	4	5	3	3	5	5	5	5	4	5	5	5	4	5	5	3	5	3	4	4	2	3	4	2	3	5	5	3	6	7
150	2	23	1	4	1	3	1	5	5	4	6	3	3	3	4	7	7	7	6	5	5	5	5	2	5	4	1	1	1	1	1	1	1	5	4	4	2	5	1	1	1	2	2	1	3	4	1	2	4
151	2	23	2	5	3	1	3	7	7	6	7	5	5	6	5	7	7	7	7	4	2	3	3	1	2	1	2	1	1	1	1	1	1	4	2	2	1	4	1	1	1	1	1	1	3	2	2	1	1
152	1	19	1	1	1	3	1	6	6	4	6	5	6	5	4	5	6	6	3	7	6	5	6	4	5	2	1	3	4	1	1	1	1	4	1	4	1	5	1	1	1	2	2	1	3	3	1	3	3
153	1	24	1	4	1	5	1	4	4	2	4	5	5	5	5	2	2	2	1	5	3	3	4	4	5	4	4	4	5	5	4	5	5	5	5	5	4	5	4	5	3	5	5	1	5	5	2	5	6
154	1	22	1	4	2	4	3	5	6	4	6	6	6	7	5	7	7	6	5	6	4	4	4	4	4	3	2	4	2	2	2	4	5	5	5	2	1	2	1	1	2	1	2	1	4	4	1	4	3
155	1	20	2	3	1	4	3	7	7	7	6	5	6	7	7	7	7	7	7	7	6	7	7	1	1	1	1	1	1	1	1	1	1	3	1	1	1	5	2	1	1	1	1	1	3	3	2	3	1
156	2	21	1	3	2	7	2	4	4	3	5	5	4	2	3	1	7	6	7	3	2	2	2	4	5	5	2	5	5	4	5	5	4	5	4	5	1	5	4	3	4	4	3	1	7	6	2	5	7
157	1	24	1	5	3	5	3	4	4	4	5	3	2	2	3	1	3	4	1	6	5	5	6	4	5	5	2	5	5	4	4	3	4	5	4	5	3	5	4	2	4	4	4	1	4	4	1	4	6
158	2	20	2	2	3	6	3	3	3	3	4	3	2	3	3	5	1	2	1	3	2	1	2	5	5	4	5	5	5	5	5	5	5	5	4	5	5	5	3	4	4	5	5	4	7	7	5	6	7
159	2	20	2	2	1	3	1	4	4	3	5	3	2	2	2	6	6	7	6	7	6	6	7	4	2	1	1	1	4	1	1	3	1	2	1	1	1	5	2	1	1	1	2	1	4	5	1	5	6
160	2	22	1	4	3	4	3	5	4	4	6	6	5	7	5	5	3	5	2	7	6	6	7	4	2	2	1	2	4	1	1	1	2	4	2	4	1	5	1	1	2	1	1	1	4	3	4	3	1
161	1	21	2	3	1	2	3	7	6	5	7	7	6	6	7	7	2	6	1	7	6	7	7	4	5	1	2	2	1	1	1	1	2	4	1	4	1	5	1	1	1	1	1	1	4	4	1	2	3
162	2	24	1	5	3	5	1	4	4	4	5	3	2	2	3	1	4	4	1	6	5	5	6	4	5	5	2	5	5	4	5	3	4	5	4	5	3	5	4	2	4	4	4	1	4	4	1	4	6
163	2	21	1	3	3	7	3	4	4	3	5	5	4	2	3	1	7	6	7	3	2	4	2	4	5	5	2	5	5	4	5	5	4	5	4	5	1	5	4	3	4	5	3	1	7	6	2	5	7
164	2	20	2	3	3	4	1	7	7	6	6	5	6	7	7	7	7	7	6	7	6	7	7	1	1	1	1	1	1	1	1	1	1	3	1	1	1	5	2	1	1	1	1	1	3	3	2	3	2
165	2	22	1	4	1	4	1	5	6	4	6	6	6	7	5	7	7	6	5	6	5	4	4	4	3	3	2	4	2	2	2	4	5	5	5	2	1	2	1	1	2	1	2	1	4	4	1	4	3
166	2	24	1	3	1	5	1	4	4	2	4	6	5	5	5	2	2	2	1	5	4	3	4	4	5	4	4	4	5	5	4	5	5	5	5	5	4	5	4	5	3	5	4	1	5	6	2	5	6
167	2	19	2	1	3	3	1	6	6	4	6	5	5	5	4	5	6	6	3	7	6	5	6	4	5	2	1	3	4	1	1	2	1	4	1	4	1	5	1	1	1	2	2	1	3	3	1	3	3
168	2	25	2	5	2	1	3	7	7	6	7	6	5	6	5	7	7	7	7	4	2	3	3	1	2	1	2	1	1	1	1	1	1	4	2	2	1	3	1	1	1	1	1	1	3	2	2	1	2
169	1	23	1	4	1	3	3	5	5	4	6	4	3	3	4	7	7	7	6	5	5	6	5	2	5	4	1	1	2	1	1	1	1	5	4	4	2	5	1	1	1	2	2	1	3	4	1	2	4
170	2	22	2	3	1	5	1	4	3	2	4	6	5	6	5	3	3	1	1	4	5	3	3	5	5	4	5	4	5	5	5	4	5	5	3	5	3	4	4	2	3	4	2	3	5	5	3	6	7
171	1	22	1	4	2	4	2	4	3	2	4	2	4	2	1	7	6	6	7	5	3	3	4	5	5	4	2	5	5	4	5	5	5	5	3	5	3	5	2	1	4	1	1	5	6	7	3	7	2
172	2	20	2	1	3	3	1	6	5	4	6	7	6	5	6	5	7	6	6	7	6	6	7	2	4	4	2	2	1	2	1	2	1	4	4	4	1	5	2	1	1	1	1	1	4	4	1	3	4
173	2	26	1	5	3	1	3	7	7	6	7	7	6	7	7	5	6	6	5	7	6	7	6	2	4	1	2	1	1	1	1	1	1	4	1	1	1	4	1	1	2	1	1	1	3	4	1	2	1
174	2	25	999	5	1	3	1	7	7	6	5	7	5	7	6	7	7	7	7	4	1	1	3	4	5	5	2	1	1	1	1	2	4	4	1	4	2	5	2	1	1	1	1	3	4	3	2	1	7
175	1	25	2	5	3	2	3	6	6	5	6	7	7	7	5	6	5	5	1	7	5	6	7	2	2	1	3	1	2	1	1	1	1	4	1	1	1	5	1	1	3	1	1	1	2	2	1	2	1
176	2	22	1	2	3	4	1	6	5	4	7	6	5	7	6	7	5	6	5	3	2	2	2	4	5	4	3	4	5	4	1	4	1	5	5	4	4	5	5	3	4	5	4	4	5	4	4	3	6
177	1	19	2	1	3	5	3	6	3	2	5	4	3	2	3	1	3	3	2	1	2	2	3	5	4	5	3	3	4	4	2	3	5	5	3	5	2	5	5	2	4	4	1	3	7	6	4	6	7
178	2	24	1	5	1	3	3	6	6	3	2	4	5	6	6	7	1	1	2	5	6	6	7	4	5	3	2	2	1	1	1	1	1	4	1	2	1	2	1	4	4	3	1	3	7	7	6	3	4
179	2	21	1	3	1	6	1	5	2	1	2	3	4	2	4	1	1	1	1	3	2	3	1	5	4	5	5	5	5	3	2	2	4	5	4	5	4	4	5	2	4	5	3	6	7	7	7	6	7
180	2	20	1	2	3	3	1	4	5	3	6	5	5	6	6	7	3	6	7	5	4	2	3	2	2	1	1	1	1	1	1	2	2	2	2	3	1	1	1	2	1	1	1	3	4	5	1	2	2
181	2	23	1	4	1	5	1	4	3	2	5	1	1	2	1	4	5	6	6	2	2	3	3	5	5	4	3	5	5	3	4	5	5	5	4	4	2	4	3	4	5	5	5	3	3	1	2	3	4
182	2	20	1	3	1	7	1	3	3	1	1	6	2	2	5	7	6	5	7	6	6	7	5	4	5	4	5	5	5	4	5	5	5	5	5	4	5	4	5	4	5	3	2	5	7	7	5	6	3
183	2	23	2	5	3	3	1	6	6	5	7	6	7	7	6	7	7	6	1	4	7	6	6	2	4	1	2	2	1	1	1	1	4	4	2	5	1	1	1	1	2	2	2	1	4	3	4	2	2
184	2	25	2	5	3	4	3	2	3	4	5	4	3	2	4	3	2	6	6	3	2	3	3	4	3	5	2	3	4	5	1	1	3	5	2	4	1	2	4	3	1	2	2	1	5	5	6	7	6
185	1	22	1	3	3	6	3	5	3	2	4	2	3	4	4	1	6	6	1	2	2	1	3	4	5	5	5	5	5	5	3	3	3	4	5	5	5	4	5	2	1	4	3	3	5	3	3	2	6
186	2	22	2	4	3	4	1	6	5	6	7	5	6	5	6	1	2	2	2	6	7	7	5	4	5	5	2	4	2	2	1	3	4	3	1	3	2	3	4	5	1	1	2	1	3	2	3	1	4
187	2	22	1	3	3	2	3	6	5	6	6	7	7	7	7	7	2	6	1	7	6	6	6	1	1	2	1	2	1	1	1	3	1	1	1	2	1	3	1	1	1	1	1	6	4	5	6	3	7
188	2	22	1	3	3	2	1	6	7	7	6	7	6	7	7	7	7	7	7	6	7	7	6	1	1	2	2	1	3	2	1	2	1	2	1	1	1	1	1	2	1	1	1	1	2	2	1	2	1
189	1	20	1	2	1	5	1	4	2	3	1	4	4	5	3	1	2	1	1	3	2	4	1	4	5	4	3	5	5	4	5	4	5	5	5	4	5	3	2	5	2	4	5	3	5	6	2	3	7
190	1	23	2	4	3	4	3	3	4	5	6	7	6	7	6	5	3	7	5	7	5	6	5	4	5	4	2	5	5	4	4	5	2	4	5	5	4	3	2	1	2	4	3	3	2	5	6	5	4
191	2	23	2	3	3	6	1	6	3	5	7	5	3	6	6	5	2	2	3	1	1	1	1	4	4	3	4	5	5	5	5	5	2	5	5	5	5	4	2	3	1	2	2	4	3	5	6	3	7
192	1	26	1	5	3	4	1	6	5	7	6	4	3	2	3	1	7	6	7	6	7	6	7	4	5	4	2	1	4	3	2	3	4	5	2	5	1	2	3	1	1	1	1	1	1	1	1	1	1
193	1	27	1	5	1	4	1	6	3	2	6	7	5	7	6	7	6	6	7	3	4	2	1	5	5	5	4	5	5	1	2	2	1	1	1	5	2	1	1	1	5	2	1	4	5	3	2	1	4
194	2	18	1	1	3	6	3	5	4	6	5	3	6	7	5	1	2	2	4	3	4	5	4	5	5	5	3	5	5	4	2	5	5	5	3	4	5	4	3	5	2	5	4	5	6	6	7	4	7
195	1	23	1	2	1	5	1	4	6	4	5	2	1	1	3	2	6	6	2	1	2	3	3	5	5	5	5	4	5	5	3	3	5	5	5	5	2	4	3	4	5	5	4	6	5	6	5	7	7
196	1	21	1	2	3	5	2	4	5	6	6	5	7	5	6	2	2	1	1	3	4	3	3	5	4	5	4	4	3	3	3	4	5	5	5	4	3	4	2	3	2	5	5	1	3	5	3	3	6
197	1	24	1	4	3	4	3	5	6	7	6	5	7	7	6	2	3	6	3	5	4	5	4	4	5	4	4	3	4	4	3	2	5	4	1	4	2	4	1	1	1	2	1	1	5	5	1	3	4
198	1	22	1	4	3	3	1	5	4	5	4	7	5	6	5	3	3	2	3	1	2	3	3	2	4	1	1	1	1	3	1	1	1	5	1	4	1	1	1	2	3	2	2	1	3	2	2	3	5
199	1	22	1	2	3	7	3	6	4	1	4	6	6	7	6	1	2	6	1	3	6	4	4	5	4	5	3	5	5	4	5	5	5	4	4	5	3	1	1	3	4	5	4	4	7	6	7	6	7
200	1	23	2	4	3	8	3	6	5	2	2	3	2	3	3	6	5	5	2	1	2	1	1	5	5	5	5	5	4	4	5	4	4	3	5	5	5	5	4	5	3	5	5	2	7	6	7	4	6
201	2	24	1	4	3	4	3	7	7	6	7	6	6	5	7	7	5	5	1	6	6	7	7	4	3	4	1	2	4	4	5	1	1	3	1	4	1	1	1	1	1	2	2	1	3	4	2	1	3
202	1	23	1	4	1	3	1	4	3	2	5	6	7	7	5	7	3	2	1	3	4	2	2	4	3	5	2	1	1	1	1	1	1	4	1	4	3	1	1	1	1	4	3	2	5	5	4	2	7
203	2	22	2	3	1	8	1	2	2	1	2	4	4	6	3	1	1	1	1	2	1	1	2	5	5	4	5	5	5	4	5	5	5	5	5	4	3	2	2	1	4	2	2	5	7	7	5	6	7
204	2	22	1	3	3	4	1	5	3	2	5	7	7	6	7	3	2	6	1	5	6	6	6	4	4	3	2	2	2	2	4	3	1	2	2	4	1	1	1	1	2	1	1	2	4	4	1	1	2
205	2	22	1	3	3	3	1	7	7	6	6	7	7	7	7	5	7	6	1	6	5	6	6	4	4	3	2	1	3	1	1	1	1	4	2	4	1	1	3	1	2	1	1	1	1	1	3	1	2
206	2	22	2	5	3	2	3	6	6	5	7	5	7	7	5	7	7	6	1	7	6	6	6	2	3	2	3	1	1	1	1	1	2	4	2	5	1	1	1	1	2	3	1	1	4	3	4	2	2
207	1	26	1	5	3	4	3	6	6	7	7	5	5	5	4	1	7	7	7	6	7	6	7	4	5	4	1	2	4	3	2	3	4	5	2	5	1	2	3	1	1	1	1	3	4	4	2	1	3
208	2	22	2	3	1	2	1	6	7	6	5	7	6	7	6	6	7	6	2	5	5	6	6	4	5	3	3	1	2	1	1	2	1	4	2	4	1	1	4	1	2	1	1	1	2	3	1	1	2
209	1	24	2	5	3	4	1	7	7	7	6	6	5	7	7	6	5	5	1	6	7	7	7	4	3	4	2	3	5	4	4	1	3	2	1	4	1	1	1	1	1	1	1	2	3	4	2	1	3
210	2	20	2	3	3	6	3	3	2	1	2	3	2	2	2	3	2	6	1	4	3	3	4	5	4	5	4	5	3	3	3	3	5	5	4	5	4	5	5	1	4	5	5	5	6	6	5	7	7
211	1	22	1	3	2	2	3	6	7	7	7	6	6	7	7	7	7	7	5	6	7	6	6	3	4	1	2	1	2	2	4	2	1	2	1	2	2	1	1	2	1	1	1	3	4	1	1	2	1
212	2	22	2	3	3	4	1	6	3	3	4	7	6	5	7	6	2	6	1	5	6	6	6	4	2	4	2	2	4	2	4	4	1	2	1	4	1	1	1	1	2	1	2	2	4	5	1	1	3
213	2	20	1	2	1	5	1	3	2	2	1	3	6	5	3	1	2	1	1	4	2	4	1	4	5	4	4	5	5	5	5	4	5	5	4	4	5	4	3	5	2	4	5	3	5	6	2	3	7
214	2	22	2	2	3	6	3	3	4	1	2	3	4	5	4	2	2	1	1	5	5	4	5	4	5	5	4	5	5	4	4	5	5	5	5	4	4	5	5	4	5	3	3	6	7	6	7	7	5
215	1	22	2	4	3	5	3	4	4	3	4	4	5	5	4	6	3	2	3	4	3	2	2	4	4	5	1	4	5	1	3	4	4	5	4	4	2	4	4	2	4	4	4	4	6	7	3	5	5
216	2	21	1	2	3	6	2	3	5	2	3	5	3	5	3	2	2	2	3	6	5	6	5	5	5	4	3	5	4	5	5	5	5	5	4	5	5	5	4	3	5	4	4	3	6	7	2	5	6
217	2	22	1	3	3	2	3	6	5	5	6	7	7	6	7	6	2	5	1	7	6	6	6	4	4	1	2	1	2	1	1	3	1	1	1	2	1	3	1	1	1	1	1	6	4	5	6	4	7
218	2	22	2	2	3	6	1	4	3	3	4	4	3	4	2	1	1	1	1	6	7	6	6	5	4	4	5	5	5	4	4	5	5	5	5	5	5	5	4	3	4	4	4	4	6	6	5	7	7
219	1	20	1	1	3	8	3	5	4	4	3	2	4	2	1	2	2	1	1	2	1	1	1	5	4	4	5	5	5	3	5	4	5	5	4	5	4	5	5	3	5	5	5	3	4	5	4	5	6
220	1	20	1	2	3	6	3	5	4	3	3	2	3	2	1	7	7	6	6	3	2	2	3	5	4	5	5	4	5	4	5	5	5	4	5	5	3	3	4	2	5	5	4	5	6	7	6	7	7
221	2	26	2	5	3	2	1	7	6	6	5	7	6	6	7	7	7	6	4	7	6	6	6	3	3	2	2	3	1	1	1	1	2	2	1	1	1	1	1	1	2	2	1	1	2	2	1	1	5
222	2	22	1	3	3	3	3	7	6	7	6	7	7	7	7	4	4	7	3	6	6	5	6	2	2	1	1	1	2	2	1	2	1	3	1	1	1	2	1	1	1	2	1	1	2	3	2	4	4
223	2	25	1	5	3	3	3	7	6	6	6	7	5	7	7	7	7	7	6	4	1	2	3	4	5	4	3	1	1	1	1	2	4	4	1	4	2	5	2	1	1	1	1	3	4	4	2	2	6
224	2	21	1	3	3	6	3	5	2	2	2	3	3	2	3	1	1	1	1	4	2	3	1	5	4	5	4	5	5	4	2	2	4	5	4	5	4	4	5	3	4	5	3	6	7	7	6	6	7
225	1	20	2	2	1	5	1	4	5	4	4	3	3	4	1	3	3	3	1	6	5	6	6	5	4	5	5	4	5	4	3	2	1	5	3	5	4	5	5	3	2	3	2	5	7	6	1	6	7
226	1	19	1	1	1	5	1	7	4	3	4	4	3	2	2	1	3	3	2	1	4	2	3	5	4	4	3	4	4	4	2	3	4	5	3	5	2	5	5	2	4	4	1	3	6	5	4	6	7
227	2	22	1	2	3	2	3	7	6	7	6	3	3	2	1	2	7	7	7	5	4	3	3	2	3	1	1	1	2	1	1	2	1	3	1	4	2	2	1	1	1	2	1	1	5	3	1	2	4
228	2	27	1	5	1	4	1	7	3	2	5	6	6	6	6	7	6	6	7	3	5	2	2	5	4	4	5	5	5	4	5	2	5	5	1	2	2	1	1	1	5	2	1	4	5	3	3	2	4
229	2	20	2	2	3	3	1	4	4	3	5	4	2	2	2	7	6	7	6	7	6	6	7	4	3	1	3	1	4	1	1	3	1	2	1	1	1	5	2	1	1	1	1	1	4	4	1	5	6
230	1	24	1	5	3	4	3	6	5	5	6	3	2	4	4	7	6	7	6	3	2	2	3	4	5	4	1	2	1	1	1	1	2	4	4	4	2	4	3	1	1	2	1	1	4	3	1	4	5
231	2	20	1	3	3	4	1	7	7	7	6	5	5	6	7	7	6	7	7	7	6	7	7	4	4	1	2	1	1	1	1	1	2	3	1	2	1	4	1	1	1	1	1	1	3	3	2	3	2
232	1	23	2	4	3	3	3	6	5	5	6	4	4	3	3	7	6	6	7	6	5	5	5	4	3	4	1	2	1	1	1	1	2	4	2	2	1	2	1	2	1	1	1	1	3	3	1	2	4
233	1	22	1	4	1	4	1	6	5	6	6	7	5	6	6	1	2	2	2	6	7	6	5	4	3	5	3	2	3	1	1	3	4	3	1	3	2	4	4	4	1	1	2	1	3	2	3	1	4
234	2	23	2	5	3	2	3	4	5	4	5	6	4	6	5	7	4	3	2	6	5	5	6	2	4	5	1	4	4	3	3	4	4	5	3	3	1	2	1	1	1	2	1	2	2	1	3	2	1
235	2	22	2	2	3	2	1	6	5	4	7	4	5	6	6	7	7	6	6	5	6	6	2	2	1	3	1	1	1	1	1	1	2	3	3	1	1	1	1	1	1	1	1	1	2	2	1	1	1
236	2	24	2	4	3	5	3	2	2	1	1	4	4	3	2	1	2	2	1	5	5	6	6	5	5	4	5	5	4	5	3	3	5	4	3	5	4	2	1	4	3	4	4	6	7	6	4	7	7
237	1	18	1	1	1	6	1	5	4	4	5	4	6	7	6	1	2	2	2	3	4	4	4	5	4	5	5	5	4	4	4	5	5	5	3	4	5	4	3	5	2	5	4	5	6	6	7	4	7
238	1	20	2	2	1	4	1	6	6	5	7	6	6	7	7	7	7	7	7	4	3	4	4	4	4	2	2	2	3	1	1	2	2	4	1	1	1	2	4	1	1	2	2	1	2	3	1	3	1
239	1	21	2	2	3	5	3	4	6	6	7	6	7	5	5	2	2	1	1	5	5	3	3	5	4	5	4	4	3	3	2	4	4	5	5	4	4	2	2	3	2	5	5	1	4	5	3	3	7
240	2	24	2	5	3	4	1	4	5	4	5	7	6	7	5	5	4	3	1	7	6	7	7	4	5	4	4	5	4	4	2	3	4	5	2	4	3	5	1	1	1	2	1	1	3	4	1	5	3
241	1	23	1	2	3	5	1	4	6	4	5	1	2	1	4	1	7	7	2	1	2	4	3	5	5	4	5	4	5	4	3	3	4	5	5	5	2	4	3	4	5	4	4	6	5	6	5	7	6
242	2	24	2	5	3	5	3	4	5	4	5	3	2	2	3	1	3	3	1	6	7	5	6	4	5	4	2	4	5	4	4	4	4	5	4	5	2	5	4	2	5	4	3	1	4	4	1	4	7
243	1	23	1	4	3	4	2	3	5	5	6	7	6	7	6	5	3	6	5	5	6	5	6	4	4	5	2	5	5	4	4	5	2	5	5	4	4	2	2	1	2	4	3	3	2	7	6	7	4
244	1	25	1	5	3	4	3	2	3	4	5	5	3	2	2	3	2	7	6	3	2	2	3	4	3	5	2	4	4	4	1	1	3	5	2	4	1	2	4	2	1	2	2	3	5	5	6	6	7
245	999	22	999	3	1	3	2	5	5	6	7	6	5	4	6	2	2	6	6	5	6	5	5	3	2	3	3	1	1	1	1	2	1	3	1	1	1	2	2	3	1	2	1	1	2	3	1	3	1
246	1	22	1	2	2	7	3	7	5	3	4	6	6	7	6	1	2	6	1	3	3	4	4	5	4	4	3	5	5	5	5	5	5	4	3	5	3	1	1	2	5	5	4	4	6	7	6	6	7
247	1	22	1	3	3	5	1	4	3	3	4	6	6	5	4	3	3	1	1	4	3	3	3	5	5	5	5	4	5	4	5	4	5	4	3	5	3	4	4	3	3	4	2	3	5	6	4	6	7
248	2	19	2	1	3	6	3	4	4	3	2	3	3	5	6	6	7	7	6	3	2	2	2	4	4	5	5	4	5	4	2	5	4	5	5	4	4	4	2	2	5	4	4	1	2	6	3	6	7
249	1	23	1	4	3	5	3	3	3	3	5	1	1	2	1	3	5	7	6	2	2	3	3	5	4	4	4	5	4	4	5	5	5	5	4	4	3	4	3	4	5	5	4	6	6	7	7	5	7
250	2	23	2	4	1	5	1	6	5	5	7	6	5	6	5	2	1	3	2	2	2	1	1	4	4	5	3	4	4	3	3	3	5	4	4	5	4	5	4	3	3	4	4	3	3	2	2	4	5
251	1	23	1	4	3	3	3	4	3	3	5	6	7	6	6	7	3	2	1	3	2	2	2	4	4	5	3	1	1	1	1	2	1	4	1	4	1	1	1	2	2	3	3	1	5	5	4	2	6
252	1	22	1	4	3	4	3	5	4	4	6	7	5	6	5	4	4	5	2	7	7	6	6	4	2	2	1	1	4	1	1	1	4	4	2	4	1	5	1	1	2	1	1	2	4	4	3	3	2
253	2	26	1	5	3	2	1	6	6	7	6	6	5	6	5	6	5	7	4	5	7	6	5	3	3	1	2	1	1	1	1	1	1	4	1	1	1	3	1	2	1	1	1	1	1	4	1	3	4
254	1	26	2	5	1	1	1	7	6	6	6	7	7	6	7	6	6	6	5	7	6	6	6	2	4	2	1	1	1	1	1	1	1	4	2	2	1	4	1	1	1	1	1	1	4	3	2	2	1
255	2	22	2	3	3	6	3	5	3	3	5	2	3	3	4	1	6	6	1	2	2	1	3	4	4	5	4	5	5	4	3	4	4	5	4	5	5	4	5	2	1	4	3	2	6	3	3	2	6
256	1	25	1	5	3	5	1	4	3	2	4	6	6	6	4	7	4	3	1	3	2	2	1	4	5	5	4	5	4	5	5	4	1	5	4	5	5	5	4	3	4	4	3	3	4	5	5	4	6
257	2	23	2	4	1	3	3	4	4	3	4	5	4	6	5	2	2	2	1	3	2	1	1	5	4	5	2	4	2	2	1	4	4	5	3.75	4	3	4	4	2	4	3	2	4	6	5	3	6	7
258	1	25	2	5	3	4	3	6	6	5	6	6	6	7	5	6	7	7	6	6	5	5	6	4	4	3	2	1	1	1	1	2	2	4	4	2	1	2	1	1	1	2	2	1	3	2	1	2	3
259	1	26	999	5	3	4	1	6	6	4	6	5	5	6	5	6	7	6	5	7	6	7	7	4	5	2	2	2	2	1.75	2	2	3	4	3	4	2	4	2	2	2	1	1	3	4	3	2	3	3
260	2	22	999	4	3	5	1	3	2	1	3	4	3	3	4	2	1	2	2	5.75	1	1	2	4	5	5	5	4	5	3	2	4	5	5	4	5	5	4	4	3	4	4	3	3	4	4	3	6	7
261	2	22	999	3	3	2	3	6	7	6	6	7	7	7	4.75	6	7	6	1	5	5	6	6	4	5	3	3.25	1	2	1	1	2	1	4	1	4	1	1	4	1	2	1	1	1	2	2	1	1	2
262	1	21	2	3	1	5	1	4	4	2	3	5	5	4	4	2	1	5	1	5	4	4	5	4	4	5	4	5	5	5	4	5	5	5	4	5	5	5	4	4	4	2	2	2	6	6	4	6	7
263	1	20	2	2	3	3	3	4	5	4	5	5	5	6	6	7	4	6	4	5	3	3	3	2	2	1	2	1	1	1	1	1	3	2	2	3	1	1	1	2	2	1	1	4	5	4	1	2	2
264	2	22	1	4	1	3	3	5	4	2	4	7	6	7	6	2	3	3	1	6	6	5	6	4	4	3	2	1	4	1	1	2	1	4	4	1	2	2	1	1	1	1	1	2	4	3	1	6	4
265	1	24	1	4	1	5	1	4	5	2	4	5	6	5	4	3	2	2	1	5	4	3	3	4	4	4	4	3	5	5	5	4	5	4	5	5	4	5	4	5	3	5	5	1	5	5	2	5	5
266	1	26	1	5	1	2	1	5	6	4	7	6	7	7	7	6	5	6	2	6	6	5	6	3	2	2	1	2	2	1	2	2	1	5	2	1	1	5	1	1	1	1	1	1	4	4	3	4	6
267	1	19	2	1	3	3	3	6	7	5	5	5	6	5	4	6	5	6	3	7	6	5	6	4	3	2	1	2	4	1	1	2	1	4	1	4	1	5	1	1	1	2	2	1	4	3	2	2	3
268	2	19	1	1	1	5	1	5	4	4	5	3	4	2	2	1	2	3	1	7	6	6	7	5	4	5	5	5	4	2	2	2	5	5	4	5	5	5	4	4	3	5	5	5	6	6	4	5	7
269	1	24	1	5	3	5	3	4	4	4	2	7	6	7	4	7	2	1	1	2	1	1	1	5	5	4	4	5	4	4	3	5	5	5	4	5	4	5	2	1	4	4	4	6	5	4	4	5	7
270	2	25	2	5	3	1	1	7	6	7	6	6	5	6	5	7	7	5	7	4	3	3	3	1	2	1	2	1	1	1	1	2	1	3	1	2	1	4	2	2	1	1	1	1	3	2	2	1	2
271	2	21	1	3	3	2	1	6	6	5	6	7	6	7	6	7	2	6	1	7	7	7	7	4	5	3	3	2	1	1	1	2	1	4	1	4	1	4	1	1	1	1	1	2	4	3	1	2	3
272	2	23	1	4	1	3	1	6	5	5	6	4	3	3	3	6	7	7	6	5	5	5	5	3	4	4	1	1	1	1	1	2	1	5	5	4	2	5	1	1	1	2	2	2	3	3	2	2	4
273	2	23	1	3	3	6	1	6	4	5	5	5	3	6	6	5	2	2	3	1	1	1	1	4	5	3	4	5	4	5	5	5	2	5	5	5	5	4	2	2	2	2	2	4	3	4	6	3	6
274	1	24	1	4	1	3	1	5	5	4	3	7	6	5	7	2	3	2	3	1	2	2	3	3	4	1	1	2	1	1	1	1	1	5	2	4	1	1	1	1	1	2	2	1	3	2	2	3	5
275	1	25	2	5	3	3	3	7	7	6	6	5	6	6	7	7	7	7	5	6	4	4	5	3	4	5	2	4	2	2	1	4	1	4	1	4	1	1	1	1	2	4	2	2	4	5	1	3	2
276	1	22	1	2	3	3	1	7	6	3	4	6	4	5	5	7	7	6	7	5	4	4	4	4	3	5	2	4	5	5	4	3	2	4	4	5	4	5	3	1	1	3	4	2	4	5	2	4	5
277	2	22	1	2	3	2	3	6	7	5	6	5	5	6	6	7	6	7	6	5	6	6	7	2	2	2	1	1	1	1	1	1	1	4	2	3	1	3	1	1	1	1	1	1	1	2	1	1	1
278	2	24	2	4	3	5	1	2	2	1	1	3	4	5	2	1	2	2	1	5	6	6	6	5	5	4	5	5	4	5	4	3	5	4	4	5	4	2	1	4	3	4	4	6	7	7	5	5	7
279	1	22	2	3	1	3	1	5	5	6	6	6	5	4	5	2	2	6	5	6	5	6	5	2	2	3	2	1	1	2	1	4	1	3	1	1	1	2	1	3	1	1	1	1	2	1	1	2	1
280	1	19	2	1	1	6	1	4	4	3	2	4	3	5	6	7	7	6	7	3	2	2	2	4	5	4	5	5	5	4	2	5	4	5	5	5	4	3	2	2	5	4	4	1	2	6	3	6	7
281	1	26	2	5	3	2	1	6	6	6	5	6	5	6	5	5	5	7	4	5	6	6	5	2	2	1	2	1	1	1	3	1	1	4	1	2	1	1	1	1	1	1	1	1	1	4	1	3	5
282	1	23	2	4	1	3	3	4	4	3	3	6	4	5	5	3	2	2	1	3	2	1	1	4	5	4	2	4	3	3	1	4	4	5	3.75	4	3	4	4	2	4	3	2	4	6	5	3	5	7
283	2	22	1	3	3	5	3	6	4	3	5	2	3	5	4	5	3	4	1	3	2	3	2	4	5	4	3	5	4	3	3	4	5	5	4	4	5	3	4	1	2	4	4	4	5	5	4	3	4
284	1	22	999	4	1	7	3	1	1	1	3	2	4	3	1	2	1	1	1	3	2	4	2	5	5	5	5	5	5	4	4	5	5	5	5	5	5	3	3	4	3	5	5	7	7	7	6	7	7
285	2	21	1	2	2	6	3	4	5	2	6	2	3	2	3	1	1	1	3	4	2	1	1	5	5	4	3	4	4	5	5	5	5	4	1	5	5	4	4	2	5	5	5	4	6	7	3	6	7
286	2	25	1	5	1	2	1	7	7	6	7	5	6	5	7	7	7	7	6	5	4	4	5	2	4	5	2	4	2	2	1	4	1	4	1	4	1	1	1	2	1	4	2	1	4	4	1	3	2
287	1	23	2	4	3	3	2	6	6	4	7	7	6	7	7	4	4	6	3	7	5	5	6	2	2	1	1	2	2	1	1	1	1	4	1	1	1	1	1	1	2	1	1	1	4	1	2	3	2
288	2	21	2	2	3	4	1	4	4	3	6	7	6	6	5	6	3	1	1	6	7	5	5	4	5	5	2	4	5	2	3	4	4	5	5	3	2	4	4	2	2	4	4	1	4	4	1	4	5
289	1	22	1	3	1	2	3	6	7	7	6	7	7	7	7	6	7	6	2	5	5	6	6	4	5	3	3	1	3	1	1	2	1	4	3	4	1	1	4	1	2	1	1	1	2	3	1	1	2
290	1	22	2	4	3	3	3	5	4	3	5	7	7	7	6	2	3	3	1	6	6	5	6	4	4	3	2	1	4	1	1	1	1	4	4	1	2	2	3	1	1	1	1	3	4	3	1	4	4
291	2	20	2	2	3	5	1	5	6	4	2	2	3	3	2	6	7	6	7	4	4	2	3	4	5	5	3	3	5	2	2	4	4	5	4	4	4	3	4	1	4	4	4	4	6	7	3	6	7
292	2	21	1	2	2	6	2	4	5	2	3	4	3	4	3	4	2	2	3	5	5	5	5	5	5	2.75	2	5	3	5	5	5	5	5	4	5	5	5	5	2	5	4	4	3	7	7	2	5	6
293	2	21	1	3	1	2	3	7	6	5	7	7	6	6	7	6	2	6	1	7	6	7	7	4	5	1	2	2	1	1	1	1	2	5	1	4	1	5	1	1	2	1	1	1	4	4	1	2	3
294	2	22	1	4	1	4	1	5	4	4	6	6	5	7	5	5	3	5	3	7	7	6	7	4	2	2	1	2	4	2	1	1	2	4	2	4	1	5	1	1	2	1	1	1	4	3	4	3	2
295	1	20	2	2	3	3	1	4	4	3	5	3	2	2	2	7	6	7	6	7	6	6	7	4	2	1	3	1	4	1	1	3	1	3	1	1	1	5	2	1	1	1	2	1	4	5	1	5	6
296	1	20	1	2	3	6	3	3	3	3	4	3	2	3	3	5	1	2	1	4	2	1	2	5	5	4	5	4	5	5	5	5	5	5	4	5	5	5	3	4	4	5	5	4	7	7	5	6	7
297	1	22	2	2	3	4	1	2	4	4	5	5	3	6	4	3	2	2	2	6	5	4	4	5	2	5	5	5	4	4	3	5	4	5	4	5	4	5	5	2	4	5	5	4	5	4	3	7	6
298	1	23	1	4	1	3	1	7	6	3	7	7	7	7	6	5	4	6	3	7	5	5	6	2	2	1	1	1	2	1	1	3	1	4	1	1	1	1	1	1	2	1	1	1	4	1	1	3	2
299	1	22	1	3	1	5	1	6	5	3	4	3	3	5	3	5	3	4	1	3	3	2	3	4	5	3	3	5	4	4	3	4	5	4	4	4	5	4	4	1	2	4	4	4	5	7	4	3	4
300	1	21	1	2	3	6	3	5	5	3	6	2	2	3	3	2	1	3	1	4	2	1	1	5	4	5	3	4	5	5	5	5	4	4	1	5	5	4	4	2	5	5	5	4	6	6	3	5	7
301	999	20	999	1	3	3	3	6	5	4	5	6	6	6	6	7	7	6	7	7	6	6	7	3	4	4	2	2	1	1	1	1	1	4	4	4	1	5	2	2	1	1	1	1	4	4	1	3	3
302	1	22	1	4	3	4	1	6	5	4	7	6	7	7	5	6	7	7	1	7	7	6	7	4	2	4	2	4	4	2	2	2	1	5	2	2	1	5	2	1	2	1	1	1	5	4	1	3	2
303	1	23	1	4	3	8	3	6	5	3	2	3	3	3	3	6	5	5	2	2	1	1	1	5	4	5	5	5	4	4	5	4	3	3	5	5	5	5	4	5	3	5	5	1	6	6	7	4	6
304	1	22	2	4	3	4	3	6	6	4	6	6	6	7	5	6	7	6	6	5	4	4	4	3	4	3	2	4	3	2	2	4	5	5	5	4	1	2	1	1	2	1	1	1	4	4	1	4	3
305	2	20	2	2	1	6	3	4	4	3	2	6	6	5	6	7	1	1	1	4	4	3	4	5	4	5	5	4	5	3	3	4	4	5	4	5	5	5	4	4	4	5	5	5	4	4	2	5	6
306	2	23	1	5	3	3	3	6	6	5	6	6	5	5	6	4	3	3	5	7	6	6	6	4	4	1	1	4	1	1	1	2	2	4	1	3	1	5	2	1	2	1	1	1	2	4	3	4	5
307	1	24	2	5	1	3	1	6	7	3	2	5	6	6	6	7	1	1	2	5	6	6	6	5	4	3	2	2	1	1	1	1	1	4	1	2	1	2	1	4	3	2	1	3	7	7	5	3	4
308	1	20	1	2	3	6	2	4	3	2	5	5	2	3	3	5	1	3	1	3	2	1	2	5	5	4	4	5	5	4	5	5	5	5	4	5	5	5	3	4	5	5	5	4	6	7	5	6	7
309	1	20	2	3	1	7	3	3	3	1	1	5	2	2	6	7	7	6	7	6	6	7	5	4	5	4	4	5	5	4	5	4	5	5	5	4	5	4	5	3	5	2	2	6	7	7	5	6	3
310	1	24	1	4	3	4	3	5	6	6	7	6	7	6	6	2	3	6	3	5	5	4	4	5	4	4	5	3	4	4	3	2	4	4	1	4	1	4	3	1	1	2	1	2	4	5	1	3	4
311	1	21	1	3	3	3	3	6	6	5	7	4	4	5	4	7	7	7	5	6	6	5	6	4	4	4	1	4	4	3	2	2	1	4	1	1	1	4	2	1	1	1	1	1	3	3	3	4	5
312	1	24	2	5	3	4	3	4	4	2	4	7	5	6	6	7	2	1	1	6	5	5	5	4	4	5	4	5	5	5	5	4	5	4	4	5	4	4	3	2	4	5	4	4	5	5	4	7	7
313	1	22	1	4	1	6	1	5	4	4	2	2	1	1	1	4	5	6	7	3	1	1	1	4	5	5	5	4	5	4	4	5	5	4	5	5	5	5	5	4	5	5	5	1	3	4	2	2	7
314	1	20	1	2	1	5	1	6	5	4	6	6	5	6	7	2	4	2	2	4	2	2	2	5	4	5	5	5	5	5	5	5	5	4	4	4	5	5	4	4	3	2	2	4	6	5	3	5	6
315	1	21	1	3	2	7	2	6	4	3	5	5	4	2	3	1	6	6	7	3	2	2	2	4	5	5	2	3	5	4	5	5	5	4	4	5	1	5	4	3	4	4	3	1	7	6	2	6	7
316	1	22	999	4	1	7	3	2	2	1	3	2	2	2	1	2	1	2	1	3	2	2	2	5	4	5	5	5	5	4	4	5	5	4	5	5	5	4	3	4	3	5	4	6	6	7	6	7	7
317	1	20	1	2	1	5	3	7	6	4	2	2	3	4	3	6	6	6	7	4	3	2	3	4	3	5	4	4	5	3	2	4	4	5	4	3	4	3	4	1	4	4	4	4	6	7	3	6	7
318	1	25	1	5	3	2	2	6	7	5	7	6	7	7	6	6	5	5	1	7	6	5	7	3	2	1	3	1	1	1	1	1	3	4	1	1	1	4	1	1	1	2	1	1	3	2	1	1	1
319	1	22	1	4	3	4	3	4	5	2	4	2	3	2	2	6	7	6	7	5	3	3	4	4	4	4	2	5	5	4	5	5	5	5	5	5	3	5	2	1	4	1	1	5	6	7	3	5	3
320	1	23	1	4	1	3	1	5	4	3	6	7	7	6	6	6	6	6	4	5	4	4	5	5	4	1	2	1	2	1	1	2	1	4	2	1	1	4	3	1	1	1	1	3	3	4	1	2	3
321	1	24	2	5	3	3	1	4	4	3	2	6	5	6	6	7	3	6	3	7	7	6	6	2	4	4	2	1	1	1	1	1	1	1	2	1	1	4	1	1	2	1	1	1	5	4	1	2	5
322	1	21	1	2	1	4	1	4	4	2	5	7	6	6	5	6	3	1	1	6	6	5	6	4	5	5	2	4	5	2	2	4	4	4	5	4	2	4	4	4	2	4	4	1	4	4	1	5	5
323	1	22	1	3	3	8	2	3	2	1	2	5	4	4	6	1	1	2	1	2	1	1	2	5	5	4	5	5	4	5	4	5	5	5	5	4	3	2	2	1	4	2	2	5	6	7	5	6	5
324	2	22	2	4	3	4	1	6	5	5	7	6	6	7	5	6	6	6	5	3	2	2	2	4	5	4	4	5	5	4	1	4	1	4	5	4	5	5	5	2	3	5	4	4	5	4	5	3	6
325	2	26	1	5	1	5	1	4	6	5	6	3	3	4	3	6	6	5	6	3	2	2	3	4	5	5	4	4	5	5	5	4	5	4	5	5	5	4	4	3	5	4	4	5	6	6	5	6	6
326	1	18	2	1	3	5	1	2	2	2	3	1	2	2	1	1	3	3	3	2	1	1	1	4	4	3	5	3	2	2	1	1	4	4	4	4	4	4	3	3	3	4	3	4	4	4	5	5	6
327	2	20	1	2	3	2	1	6	5	5	6	5	4	4	5	5	6	5	5	5	5	5	5	3	4	2	2	4	4	3	4	4	2	3	2	2	3	3	4	3	2	4	2	1	3	3	2	4	3
328	2	20	2	2	3	2	1	6	6	6	6	6	6	6	6	6	5	5	5	6	5	5	5	3	4	4	2	3	4	2	2	4	3	2	2	3	2	4	4	4	3	3	4	2	2	2	2	2	2
329	2	19	2	1	2	10	1	2	6	6	6	2	2	2	2	2	2	2	2	6	6	5	5	5	5	5	4	5	5	4	2	4	5	4	2	2	2	4	4	2	2	4	4	4	4	4	5	5	3
330	2	19	1	1	3	10	1	6	5	5	7	4	4	3	3	4	4	5	4	5	5	5	5	5	4	4	5	4	5	4	3	3	3	4	4	2	2	3	3	3	2	3	3	3	4	4	4	4	5
331	2	19	2	1	1	4	1	6	6	6	6	4	4	2	3	6	4	4	2	6	6	6	5	4	4	4	2	4	3	4	2	2	3	4	4	3	3	3	2	3	4	3	3	2	4	4	2	2	5
332	2	18	2	1	3	4	1	6	5	6	6	5	5	4	4	2	2	2	4	5	5	5	5	4	4	4	3	3	3	3	2	2	2	2	4	2	2	3	3	3	3	4	4	3	4	4	5	4	4
333	2	20	1	2	3	8	1	5	5	5	5	3	3	3	2	3	5	5	4	5	5	5	5	4	4	4	4	3	3	4	3	4	4	4	4	4	2	2	2	2	2	4	4	3	5	4	2	3	4
334	2	21	1	2	3	3	1	6	5	5	6	6	3	4	3	3	4	5	4	5	4	4	4	1	5	4	1	4	4	4	2	3	2	2	1	2	2	5	4	4	4	4	4	5	4	2	3	3	3
335	1	19	2	1	3	8	3	6	6	6	6	5	4	4	2.75	3	4	3	3	6	6	6	6	4	4	4	3	4	4	3	2	4	4	4	4	4	4	4	4	4	4	3	3	4	4	4	3	3	3
336	2	18	1	1	1	8	1	6	3	4	3	6	5	3	3	2	1	1	2	7	7	7	6	5	5	4	4	4	4	3	2	5	4	4	5	4	3	5	5	5	1	4	5	2	4	5	2	3	2
337	1	19	999	1	1	5	3	3	4	4	4	4	3	4	3	4	4	3	4	5	4	4	4	4	4	4	3	4	4	3	3	4	3	3	3	3	4	4	4	3	3	3	4	5	5	5	5	5	4
338	2	20	1	3	1	4	1	5	4	5	5	4	5	4	5	4	6	4	6	4	6	4	5	4	3	5	3	3	4	3	4	5	3	2	4	2	4	3	4	3	2	4	4	4	3	5	5	3	4
339	1	21	2	1	3	2	3	5	6	4	3	4	2	3	2	5	3	6	4	6	4	2	5	3	4	2	4	3	5	3	1	3	4	2	5	3	1	4	2	4	2	4	2	3	5	2	4	5	7
340	1	20	2	2	1	4	1	5	4	6	4	5	2	2	2	5	5	5	6	5	5	5	4	5	5	5	5	5	5	5	5	4	3	4	5	4	5	4	5	5	4	4	4	4	5	4	5	5	5
341	2	18	1	1	3	4	1	6	6	6	6	6	6	5	6	6	5	5	5	6	6	5	6	3	3	4	2	3	2	2	2	3	2	3	2	2	3	3	3	3	2	4	3	1	2	3	2	2	3
342	2	20	1	1	1	3	1	6	6	4	5	6	5	5	5	4	4	5	5	6	5	5	5	4	2	2	2	4	3	2	1	3	3	2	2	2	3	4	4	3	2	2	2	1	5	4	2	3	4
343	2	18	2	1	2	4.5	1	6	5	5	5	5	5	4	5	6	3	3	4	5	5	5	5	2	4	4	2	4	4	2	2	3	3	2	2	2	2	2	3.75	2	2	3	4	3	4	5	2	4	5
344	1	22	1	2	3	4	3	6	6	6	6	6	6	6	6	6	6	6	6	6	6	6	6	4	4	4	4	4	2	2	2	2	4	4	4	4	4	4	4	3	2	4	4	2	2	2	2	2	2
345	2	22	2	3	3	8	3	6	6	6	7	7	6	6	6	3	4	5	5	6	5	5	4	4	4	4	3	4	5	4	4	3	3	4	4	2	2	4	4	3	4	4	4	1	1	2	2	6	4
346	2	20	2	2	1	4	1	7	6	5	7	3	2	2	2	2	4	5	3	7	7	7	7	5	5	5	1	5	5	5	3	5	5	5	4	5	2	2	5	5	1	5	5	4	5	5	5	5	5
347	2	18	2	1	3	5	1	6	6	5	5	4	4	4	4	6	5	5	4	4	5	4	4	4	3	3	2	2	3	3	2	2	2	2	2	1	3	3	2	2	1	3	3	2	4	4	4	3	4
348	2	19	1	1	3	3	1	4	4	4	4	3	4	4	4	4	3	5	5	6	6	5	5	3	4	5	3	4	5	3	1	3	3	2	4	3	3	3	2	4	3	4	3	3	4	3	4	3	4
349	2	19	2	1	3	3	1	7	6	6	6	4	5	3	4	5	5	5	7	6	6	5	5	4	4	4	4	2	2	4	1	2	2	5	5	4	2	4	2	4	2	4	5	3	4	4.5	1	1	1
350	2	20	2	1	3	5	1	5	6	5	6	6	5	7	5	6	5	5	6	7	4	5	6	4	5	3	4	3	4	5	4	4	3	1	3	2	3	4	3	3	5	3	4	6	7	7	7	5	4
351	1	19	1	1	1	5	1	4	6	6	4	4	4	4	4	4	3	3	4	4	5	4	4	3	3	4	2	3	2	2	2	2	2	4	2	2	2	3	3	3	4	3	4	4	4	4	4	4	4
352	2	21	2	2	3	9	3	5	6	4	5	5	5	4	4	3	5	5	6	4	5	5	4	5	4	4	4	4	3	2	2	3	3	4	4	4	4	3	2	2	2	4	3	4	4	4	4	4	4
353	2	20	2	2	3	6	1	6	6	6	6	5	5	4	5	5	4	4	5	3	3	3	3	2	4	4	3	2	3	3	3	4	3	2	2	2	2	4	4	4	3	2	3	3	3	4	2	2	3
354	2	21	2	2	3	1	1	6	6	6	6	5	6	6	5	6	6	5	6	6	6	5	5	4	4	3	4	3	4	3	4	3	4	3	4	4	4	4	3	3	4	4	3	3	3	2	3	2	3
355	1	20	1	2	3	2	3	6	5	6	6	5	5	5	5	3	3	5	6	6	6	6	6	4	4	3	3	3	3	3	3	3	3	2	2	2	2	2	3	2	2	2	2	3	3	3	3	3	3
356	2	20	2	2	2	3	3	7	5	5	6	4	5	5	5	3	7	7	7	7	6	7	5	5	5	5	5	5	4	5	1	3	4	3	4	4	4	3	4	3	5	3	4	1	1	1	1	1	1
357	2	20	1	2	3	1	3	6	7	4	5	6	4	5	6	7	4	5	4	5	6	6	6	5	4	4	2	4	4	4	2	4	4	2	3	4	4	5	4	4	4	5	5	3	3	3	4	4	5
358	1	20	2	2	3	3	2	6	6	6	6	6	5	5	6	4	4	5	5	6	6	6	5	4	4	4	3	2	2	2	2	2	2	2	2	2	2	2	3	3	2	2	2	3	3	3	3	3	3
359	2	20	2	2	3	3	3	5	5	5	5	6	5	6	5	5	5	5	6	6	6	5	6	4	4	3	3	2	2	2	2	2	2	2	2	2	2	2	2	2	2	2	2	1	1	1	1	1	1
360	1	20	1	2	1	2	1	2	2	2	2	2	2	2	2	2	2	2	3	2	3	3	3	2	2	2	2	2	2	2	2	3	2	2	2	2	2	2	2	2	2	2	2	2	2	2	2	3	2
361	2	19	2	2	3	2	1	5	6	5	6	5	5	6	6	5	5	6	5	6	5	6	5	3	3	3	3	3	3	3	3	3	3	3	3	3	3	3	3	3	4	3	3	1	1	1	1	1	1
362	1	19	2	2	3	7	3	3	3	4	3	3	3	3	3	3	3	4	3	4	3	4	3	2	3	3	4	3	3	4	3	3	4	3	3	4	3	4	3	3	4	3	3	3	4	4	4	5	4
363	1	20	1	2	2	4	2	6	6	6	6	4	4	5	4	5	5	6	4	5	6	5	5	2	2	2	3	4	2	2	2	2	2	2	2	2	3	2	3	3	2	3	4	3	3	3	4	3	3
364	2	22	1	3	3	5	3	6	6	5	6	3	3	4	4	6	6	6	6	6	5	6	4	2	2	2	2	2	2	2	2	2	2	2	2	2	2	2	2	2	1	2	1	2	3	3	1	1	1
365	1	21	1	2	3	3	1	6	6	5	6	6	6	6	5	6	5	5	5	5	4	4	5	3	4	2	2	2	2	3	2	2	1	2	2	2	2	2	4	3	2	3	4	4	4	3	3	3	4
366	2	19	1	2	3	4	1	5	5	6	5	3	4	6	5	5	4	5	5	6	6	6	6	2	2	2	2	2	2	2	2	2	2	2	3	4	3	1	1	2	2	2	1	2	4	4	4	3	2
367	2	19	2	1	1	5	1	7	7	7	7	4	7	6	7	1	4	7	7	7	7	7	7	5	5	5	5	5	5	5	3	3	1	1	1	5	3	5	5	3	4	4	2	1	1	1	1	1	1
368	2	19	1	1	3	4	1	6	6	6	5	6	5	6	5	4	3	2	3	5	5	5	5	4	2	5	1	4	3	4	1	4	2	4	1	3	3	4	4	4	5	3	3	6	6	3	6	6	7
369	2	21	1	2	3	10	1	4	4	4	4	3	4	3	4	4	4	4	5	5	5	5	5	4	3	4	4	4	3	2	2	3	2	4	4	4	4	4	4	4	3	3	3	4	4	4	4	4	4
370	2	19	1	2	3	1	1	5	4	4	5	6	6	4	5	6	4	5	5	6	4	4	5	4	3	3	2	3	4	3	2	3	4	4	4	4	3	4	4	3	4	4	4	4	5	4	3	3	5
371	2	20	1	3	2	5	3	3	4	5	3	4	4	5	3	6	4	5	3	6	4	3	6	4	5	4	5	4	5	4	5	5	4	5	3	5	5	4	3	5	4	5	5	4	5	4	6	5	5
372	2	20	1	2	3	2	3	6	6	6	6	5	5	5	3	2	2	4	3	6	5	5	5	5	5	5	4	4	5	4	5	4	5	3	5	4	4	3	4	3	5	3	4	4	4	4	4	4	5
373	1	19	1	2	1	8	3	5	5	5	5	4	4	5	4	4	5	5	5	5	5	5	5	4	4	4	4	4	4	4	4	4	3	3	4	4	3	4	3	3	3	4	4	4	4	4	4	4	4
374	1	20	2	2	1	4	1	6	6	6	6	2	2	2	2	4	4	4	3	4	3	3	3	5	5	5	4	5	5	5	4	4	3	3	4	5	5	5	5	5	3	4	4	1	4	4	1	1	1
375	1	19	2	1	3	3	1	4	4	4	4	7	7	7	7	3	4	3	1	6	6	6	6	5	5	5	3	5	5	4	1	2	2	5	5	4	3	4	4	4	3	4	4	4	4	4	2	2	4
376	1	18	1	3	1	3	3	5	4	5	5	5	4	5	4	5	5	5	4	4	4	5	5	4	4	4	4	4	4	4	4	4	1.75	2	2	2	2	2	2	2	4	4	4	3	4	5	4	5	4
377	2	19	2	1	3	20	1	6	6	7	7	7	7	7	7	7	7	7	7	5.5	6	6	5	5	5	3	5	3	5	3	2	4	1	4	5	5	5	3	5	5	5	5	5	1	1	1	1	1	5
378	2	18	2	1	1	3	1	6	7	7	7	6	6	5	5	5	4	5	4	6	5	5	5	3	4	4	2	4	4	4	2	4	1	3	5	3	3	4	4	3	3	4	4	2	4	4	2	4	3
379	1	19	1	1	3	3	1	3	6	3	5	5	5	4	5	4	4	5	6	6	6	6	6	4	4	4	4	4	4	4	4	4	2	4	3	3	4	4	3	4	4	3	4	2	3	3	2	3	4
380	1	22	2	2	3	7	1	4	6	3	3	2	3	4	5	3	3	5	4.5	3	2	4	5	3	2	3	4	3	2	2	3	4	3	3	2	2	4	3	2	3	2	3	3	1	2	2	1	2	2
381	1	19	1	2	3	1.5	2	5	5	6	5	4	4	5	4	5	4	4	5	4	4	5	4	4	3	4	4	3	3	2	3	2	4	3	2	4	3	2	4	3	2	3	4	3	3	3	3	3	3
382	2	18	2	1	1	9	1	5	5	4	5	6	6	6	6	3	6	6	3	5	5	5	5	4	4	4	2	4	4	4	4	4	4	4	2	4	4	4	4	4	2	4	2	4	4	4	4	4	4
383	1	20	1	1	3	2	1	4	6	6	7	3	2	4	4	3	6	5	7	4	4	3	1	5	5	3	4	3	4	2	2	2	4	1	1	1	1	2	5	4	2	1	4	1	2	2	6	4	4
384	1	23	1	2	1	8	3	4	5	5	6	6	6	5	5	3	3	3	4	6	6	6	6	5	4	4	4	4	5	4	1	4	3	4	2	4	4	4	4	5	4	4	1	4	4	4	3	3	3
385	2	20	2	1	3	7	1	6	7	6	6	4	3	3	3	6	6	5	4	6	7	6	6	3	4	3	3	2	3	4	2	4	3	4	4	3	2	2	3	3	3	3	4	3	2	4	4	4	2
386	2	20	2	1	3	1	3	6	5	6	6	5	5	4	5	5	5	5	5	6	5	4	5	2	2	2	1	1	1	1	2	2	2	2	1	1	2	2	2	2	3	4	4	3	4	2	2	3	1
387	2	19	2	1	3	8	3	5	5	4	5	5	4	5	4	5	5	5	4	5	6	6	6	4	4	4	4	4	4	4	4	3	3	3	3	3	4	4	4	3	3	4	4	2	3	4	5	3	4
388	2	19	2	1	3	8	1	2	2	2	2	2	2	2	2	2	2	2	2	2	2	2	2	4	4	4	4	4	4	4	3	2	3	3	3	2	3	3	3	3	3	4	3	2	2	2	2	2	2
389	1	19	1	1	1	4	1	3	4	3	2	3	5	3	6	4	4	5	5	4	6	3	5	3	4	3	4	3	3	2	4	3	3	3	5	3	2	3	3	2	3	4	2	3	3	3	3	3	3
390	2	19	2	1	3	1.5	1	5	5	5	5	5	5	6	6	4	4	6	5	4	5	5	4	2	2	2	2	2	2	2	1	2	2	2	2	2	2	3	3	2	2	3	2	2	4	3	3	3	4
391	2	21	2	3	3	4	1	6	6	6	6	6	5	5	6	6	5	5	6	6	6	6	6	2	2	3	2	2	3	3	2	3	2	2	2	2	2	2	2	2	2	3	3	1	1	3	2	3	4
392	2	19	1	1	3	4	1	4	4	4	5	5	5	5	5	1	2	2	2	6	6	6	5	4	4	4	4	4	2	2	1	2	2	2	2	2	2	3	5	5	4	4	4	4	4	4	4	4	4
393	2	19	1	1	3	7	1	5	5	5	5	5	5	5	5	6	6	6	6	6	6	6	6	4	4	4	4	4	4	3	4	4	4	4	4	4	4	4	4	4	4	4	4	2	2	2	2	2	2
394	2	18	1	1	3	12	1	6	6	6	6	3	3	3	3	2	2	3	3	6	6	6	5	4	4	4	4	4	4	4	2	4	2	2	2	2	4	2	2	2	2	2	2	1	1	1	1	6	5
395	1	18	2	1	1	9	1	5	7	7	7	1	4	1	2	4	6	6	5	7	7	7	7	4	5	5	2	4	5	4	2	4	1	3	4	5	5	2	4	5	2	5	5	1	2	5	1	5	1
396	1	18	1	1	1	4	1	7	7	7	6	6	6	6	5	5	5	5	5	5	4	4	4	2	3	4	3	4	2	2	2	2	2	3	4	3	3	4	3	3	2	4	4	1	2	3	2	2	3
397	1	20	2	2	3	3	1	6	6	5	6	6	3	6	4	3	4	3	3	6	6	6	6	4	4	3	2	2	3	3	3	3	4	2	2	2	3	2	2	4	2	2	3	3	3	3	3	4	5
398	2	20	2	2	3	2	1	5	5	5	5	3	3	4	3	3	2	2	3	5	5	4	5	4	2	5	2	4	4	4	3	4	4	5	2	2	4	4	3	4	4	4	3	3	4	4	3	4	6
399	2	18	1	1	3	10	3	6	6	4	3	4	5	3	3	5	4	4	4	7	7	7	6	5	5	5	5	5	5	4	4	2	3	4	4	4	4	4	4	4	4	4	4	3	7	4	2	3	4
400	2	20	1	1	1	2.5	1	6	4	5	6	5	4	5	6	6	5	5	4	4	3	3	4	1	1	1	1	2	2	1	3	1	2	1	1	1	1	3	3	3	1	2	2	2	3	4	2	4	4
401	2	19	1	2	3	2	1	6	3	3	7	1	1	1	1	7	6	5	7	7	7	7	6	5	2	4	4	4	5	5	4	5	5	1	5	2	2	5	5	5	3	5	5	3	4	6	3	7	7
402	2	20	2	2	2	1	1	5	4	4	4	5	5	5	6	5	5	6	5	6	5	6	5	4	3	3	3	4	5	5	4	5	2	2	2	3	3	3	3	2	2	2	2	3	3	3	3	3	3
403	2	20	1	2	3	10	1	5	5	5	5	5	5	5	5	5	5	5	5	6	6	6	7	4	3	3	4	3	4	4	3	3	4	3	3	3	4	4	5	3	3	3	2	2	4	4	4	4	5
404	2	20	2	2	1	3	1	5	6	5	4	5	5	4	4	4	5	4	4	7	7	7	6	3	3	2	3	2	2	2	2	2	2	2	2	3	2	3	3	3	2	3	2	3	2	3	3	2	3
405	2	20	2	2	1	6	1	5	5	6	5	4	5	4	5	4	5	5	4	4	5	5	4	4	4	4	4	4	4	3	4	3	4	4	4	4	4	4	4	4	4	4	4	4	4	4	3	4	4
406	2	20	2	2	1	5	1	5	5	5	5	3	3	3	3	4	4	5	5	4	4	4	4	5	5	5	5	5	4	3	3	4	4	3	3	3	4	3	3	2	4	2	3	3	3	4	2	3	2
407	2	19	1	1	3	2	3	7	7	7	7	7	7	7	7	7	7	7	7	5	5	5	5	4	4	4	2	2	2	2	2	2	2	2	5	2	1	2	3	4	1	1	1	2	2	2	2	2	2
408	2	18	1	1	3	6	1	5	5	4	5	5	4	4	4	4	3	4	4	3	3	3	3	4	4	4	2	3	4	4	2	3	2	2	3	4	4	4	4	3	3	4	4	3	3	4	3	3	4
409	2	21	1	2	1	3	1	5	6	4	5	5	4	5	3	6	4	6	6	6	6	6	6	4	4	4	2	2	5	4	3	4	2	2	4	4	5	5	5	4	3	4	4	4	4	3	5	6	3
410	2	21	1	2	3	5	3	7	7	7	7	7	7	7	4.75	6	6	6	6	6	6	6	6	1	2	2	1	1	2	2	4	4	2	1	1	1	1	2	1	2	2	2	1	1	1	1	1	1	1
411	1	20	1	2	3	3	3	6	5	5	6	5	5	4	5	5	5	4	5	6	6	5	5	4	4	4	3	2	3	3	2	4	3	2	3	3	2	4	4	4	4	4	4	3	4	4	2	3	3
412	1	18	2	1	3	2	2	6	6	6	6	2	7	7	7	6	5	6	7	7	7	7	7	1	1	4	1	3	4	2	2	2	4	4	1	1	2	3	4	2	2	5	2	3	3	3	3	3	3
413	1	19	1	1	1	5	1	6	5	6	5	5	5	6	6	5	5	5	5	6	6	6	6	4	4	4	4	4	4	4	3	3	4	4	4	3	3	3	4	4	4	4	4	3	3	3	3	3	3
414	2	21	2	2	1	6	3	7	7	7	1	7	7	7	7	7	6	6	6	6	6	6	6	2	2	2	2	1	1	1	1	1	1	1	1	1	2	2	2	2	2	2	2	1	1	1	1	1	1
415	1	20	2	1	3	6	3	4	5	5	4	4	5	3	4	3	4	5	6	6	5	4	4	4	4	4	3	4	3	4	2	3	4	3	4	3	2	3	3	3	3	3	2	4	4	4	4	4	3
416	2	20	2	2	1	16	1	6	5	5	5	4	5	4	5	5	4	5	5	5	5	5	4	4	4	4	4	3	4	4	4	3	3	4	4	3	3	4	4	4	4	4	4	2	2	2	2	2	3
417	1	18	2	1	1	8	1	4	5	5	4	2	2	2	2	1	2	2	2	4	4	4	4	4	3	3	3	4	2	2	2	2	2	2	2	3	3	2	3	2	3	2	2	1	1	1	1	1	1
418	1	18	1	1	1	9	1	5	5	5	5	5	3	3	3	2	3	5	5	5	5	5	5	4	5	5	5	4	4	4	3	4	3	5	5	5	4	4	4	4	4	5	5	1	2	2	2	4	3
419	1	19	2	1	1	2	1	6	6	4	5	5	3	4	3	4	6	6	4	5	4	4	5	4	4	4	3	2	2	2	2	3	3	2	2	4	3	4	4	4	2	4	4	2	4	5	2	4	2
420	1	21	2	2	3	5	3	6	6	5	5	3	3	4	3	5	5	5	5	6	5	5	5	2	2	4	2	3	4	4	2	4	4	3	2	2	2	3	4	4	3	4	4	4	5	5	4	4	4
421	2	21	1	2	3	4	3	7	7	7	7	6	5	5	6	5	7	7	7	7	7	7	3	5	5	5	1	4	2	1	1	4	5	4	5	5	5	5	5	5	1	5	5	3	2	2	2	5	3
422	1	19	1	1	1	6	1	2	4	6	6	6	6	6	6	6	6	6	6	6	6	6	6	5	5	5	5	5	5	5	3	2	1	1	4	5	5	5	5	5	4	5	5	1	1	1	1	1	1
423	1	20	1	1	3	5	3	4	5	4	5	5	2	3	2	2	3	4	5	5	5	5	5	5	5	5	5	5	5	4	3	5	4	5	5	5	5	5	5	5	3	5	5	3	6	7	5	7	7
424	1	19	1	2	3	3	3	5	5	5	5	4	4	3	3	4	5	5	5	5	5	5	5	4	4	4	4	4	4	4	2	2	2	4	4	4	4	4	3	4	2	4	4	4	4	4	3	4	4
425	1	18	1	1	3	5	1	6	6	6	6	6	6	6	6	6	6	6	6	6	6	6	6	5	5	5	3	3	3	3	3	3	3	3	3	3	4	3	3	3	3	3	3	4	4	4	4	3	4
426	1	20	1	2	3	0.5	1	5	6	6	6	6	7	6	6	4	3	5	3	5	5	5	4	4	4	5	4	4	3	4	2	2	4	4	4	3	4	4	4	4	4	4	4	3	3	4	3	4	3
427	1	19	2	1	3	3	1	5	5	5	5	2	2	2	2	5	4	4	4	6	6	6	6	3	1	4	1	4	4	4	4	3	4	3	2	2	2	2	3	2	2	3	4	1	3	4	3	4	5
428	2	20	1	1	3	3	1	6	6	7	5	2	2	1	1	4	3	3	5	5	6	6	6	5	5	5	5	5	5	4	2	5	4	2	5	5	5	5	5	5	5	4	4	4	4	4	3	4	5
429	2	19	2	2	3	4	1	5	5	4	6	3	4	4	4	3	4	5	5	5	5	5	4	1	3	4	1	3	4	5	5	4	5	4	1	1	4	4	4	4	3	4	4	2	4	5	2	4	2
430	2	20	1	2	3	6	1	6	5	4	6	4	4	4	4	3	5	4	6	6	4	5	4	2	2	3	2	3	2	2	2	3	2	1	4	1	3	3	2	4	2	3	3	3	4	5	3	4	5
431	1	20	2	2	2	1	2	6	6	5	6	7	7	6	6	5	6	7	5	6	4	4	5	1	4	2	1	1	1	3	1	2	1	1	1	1	2	4	4	3	2	2	3	1	3	2	1	1	3
432	1	19	2	2	3	2	3	5	5	5	4	4	4	4	4	5	5	5	5	5	4	4	4	2	3	3	2	2	2	2	3	2	2	2	2	2	2	3	2	4	2	2	2	3	3	3	3	4	4
433	2	20	1	1	3	2	3	6	5	6	6	5	5	7	5	3	2	5	3	6	5	5	5	4	5	4	4	4	5	2	2	5	4	4	4	4	5	3	4	4	2	4	4	3	4	5	4	4	5
434	1	18	2	1	3	2.5	2	7	4	6	7	5	4	6	6	5	4	5	3	5	6	6	5	5	5	4	3	2	3	3	1	2	5	1	2	3	4	3	4	4	2	3	2	4	5	3	4	5	4
435	2	19	2	1	1	4	1	6	6	6	6	5	6	6	5	6	5	5	4	6	5	5	6	4	3	4	2	2	2	4	1	2	2	3	2	2	3	4	3	3	2	4	2	3	4	4	3	3	3
436	1	18	1	1	3	8	3	6	6	6	7	7	6	6	6	6	7	7	7	5	5	5	6	5	2	4	1	2	3	3	1	4	3	5	3	1	3	3	1	2	2	1	2	1	1	1	1	1	1
437	2	21	2	2	3	2	1	5	5	4	6	5	5	3	5	6	6	6	5	4	3	4	2	2	3	4	1	3	4	4	5	3	3	3	2	2	4	4	4	3	3	3	4	1	2	3	1	1	1
438	1	19	1	1	1	8	1	4	5	4	3	3	4	4	3	4	4	4	5	4	4	4	4	3	3	4	3	3	4	3	2	2	3	3	3	3	2	3	2	2	2	2	3	4	4	4	4	4	4
439	1	19	1	1	3	8	3	4	6	5	6	6	4	6	6	5	6	6	6	6	6	6	4	2	2	3	2	3	3	2	2	2	2	2	2	2	2	2	2	2	2	2	2	3	4	4	3	4	4
440	2	18	999	1	3	3	1	6	6	4	7	6	3	2	4	5	6	6	3	6	5	6	4	4	2	4	2	4	5	4	2	4	5	5	3	4	4	4	4	4	4	4	4	4	4	1	5	5	3
441	2	20	2	2	1	4	1	6	5	6	6	4	4	4	4	4	4	5	4	5	4	4	4	2	2	2	2	2	2	2	4	2	2	2	2	2	2	2	2	2	4	4	4	1	1	1	1	1	1
442	2	18	2	1	3	0.5	1	6	6	6	6	5	3	2	2	3	4	4	3	5	6	6	6	2	2	2	2	1	1	1	1	2	2	1	4	1	1	3	1	1	1	1	2	4	4	5	5	4	4
443	2	22	1	3	3	4	1	1	2	1	2	5	5	4	5	5	5	7	7	7	7	6	5	2	2	2	2	4	5	4	2	5	2	2	4	2	2	4	4	2	2	2	2	1	1	1	1	2	1
444	2	23	1	3	3	4	3	7	7	7	7	6	6	6	4	5	6	6	3	6	6	6	6	5	4	4	2	4	5	4	3	2	3	2	3.25	4	2	2	4	5	4	2	4	4	4	4	4	4	3
445	2	21	1	2	1	1	1	4	5	5	5	5	4	4	4	4	5	5	5	4	4	4	4	4	4	4	2	3	4	3	3	2	3	1	1	1	4	4	3	4	4	3	1	2	4	3	3	4	4
446	2	19	2	1	3	5	1	6	6	6	6	6	6	6	6	6	6	6	5	6	6	6	6	4	4	4	2	3	4	4	4	4	2	3	4	4	2	4	4	4	4	2	3	2	4	3	2	3	2
447	1	21	1	2	3	2	3	5	5	4	6	5	5	4	5	6	4	3	3	6	6	6	6	4	4	4	3	2	2	1	1	3	4	1	1	1	1	3	4	3	2	2	2	4	4	4	5	5	6
448	1	19	2	1	3	4	3	3	4	4	4	4	5	5	5	5	4	5	5	5	5	5	5	5	5	3	2	4	3	2	2	2	3	2	4	4	4	3	3	4	2	2	2	2	1	2.75	2	3	7
449	2	18	2	1	3	4	3	3	6	6	6	6	6	5	6	3	6	4	4	5	5	5	5	2	4	4	2	4	3	3	4	4	1	1	1	3	2	4	1	4	2	3	3	3	3	2	2	2	4
450	1	19	1	1	3	2	1	6	6	6	5	4	5	6	6	7	6	6	4	6	6	6	6	2	4	4	2	4	2	2	2	2	2	2	2	4	5	3	2	3	3	2	2	1	1	2	2	3	3
451	2	18	1	1	3	3.5	3	4	3	3	5	3	3	3	5	3	3	5	3	6	7	6	6	5	5	5	3	4	4	4	4	4	3	5	2	4	5	5	5	5	2	5	5	7	7	7	5	6	6
452	1	19	1	1	3	7	3	7	6	6	6	2	3	3	3	3	3	3	6	6	6	6	6	5	5	5	3	1	5	4	2	5	2	1	1	4	3	1	2	3	1	5	5	7	7	7	7	7	7
453	2	19	2	1	3	1	1	6	7	7	5	5	5	6	6	5	7	7	7	6	6	5	6	3	2	2	2	2	3	1	2	2	1	2	4	3	2	5	3	2	1	1	1	2	5	4	2	1	1
454	2	19	2	1	3	10	3	6	5	5	5	5	5	4	3	4	4	4	4	5	5	5	4	3	2	2	2	4	2	2	2	1	5	1	1	1	1	3	1	1	3	4	4	3	6	6	3	5	3
455	2	19	2	1	1	4	1	5	5	5	6	5	6	5	4	5	5	4	4	5	5	5	5	5	5	5	2	5	4	4	2	4	4	4	3	3	4	4	4	4	2	4	4	4	4	5	3	5	6
456	2	19	1	1	3	5	1	5	6	5	5	5	5	4	5	3	3	5	5	4	4	4	4	4	4	4	2	4	4	2	2	3	4	3	4	2	2	4	4	4	4	4	4	4	4	4	3	4	5
457	2	20	2	3	1	1	1	6	6	6	6	4	5	4	5	4	3	4	3	5	5	5	5	4	4	2	2	2	2	2	2	2	2	1	2	2	2	3	3	3	2	2	3	1	2	2	1	1	4
458	1	20	1	2	3	10	3	5	5	5	5	5	5	5	5	4	3	3	3	4	2	2	2	4	4	4	4	4	4	4	4	4	4	4	4	4	4	4	4	4	4	4	4	4	4	4	4	4	4
459	2	18	1	1	1	3	1	1	7	1	1	7	7	7	7	2	1	1	1	3	3	3	3	5	5	5	1	1	1	1	1	1	1	1	1	2	1	1	1	4	1	4	1	7	7	7	7	7	7
460	1	18	2	1	3	5	1	5	5	4	5	5	5	6	6	3	5	5	4	5	5	5	5	3	2	3	2	4	4	4	2	3	2	4	3	4	2	4	4	2	2	3	3	4	4	4	4	4	3
461	2	19	2	2	3	6	1	3	4	4	5	5	4	4	3	4	3	4	5	6	5	5	5	4	4	4	4	4	4	4	3	3	2	4	3	2	2	4	4	3	2	2	2	4	5	4	4	4	5
462	1	19	1	1	2	8	3	7	7	7	7	7	7	7	7	7	7	7	7	7	7	7	7	5	5	5	2	5	1	3	1	1	4	5	5	3	3	3	3	3	3	3	3	2	2	2	2	2	2
463	2	19	2	1	3	2	1	6	6	6	6	6	7	6	6	4	5	5	2	7	6	5	5	5	5	5	1	3	3	2	2	4	1	1	2	1	2	4	4	2	1	5	2	1	4	3	1	4	2
464	2	18	1	1	1	2	1	6	6	5	6	6	6	6	6	5	5	6	5	5	5	5	5	4	3	2	1	1	2	3	2	2	2	2	3	2	2	3	3	3	2	2	2	4	4	3	4	4	3
465	2	20	2	2	3	6	1	7	6	6	7	5	4	3	5	4	4	5	6	6	6	5	5	5	5	5	4	5	4	3	4	4	3	3	4	4	3	3	4	3	3	3	4	3	5	4	4	3	4
466	2	18	2	1	3	4	1	4	4	5	2	5	3	3	5	6	6	6	7	7	7	7	4	4	4	4	4	4	4	2	2	4	4	4	4	4	4	5	5	3	1	5	5	3	4	6	3	3	5
467	2	18	2	1	3	3	1	7	7	7	7	7	7	7	7	2	6	7	2	7	7	7	7	2	1	3	1	4	1	1	1	1	1	4	2	1	2	1	1	1	2	3	4	5	6	3	6	2	1
468	2	20	2	2	3	2	1	6	5	5	5	6	3	4	4	4	3	4	4	5	6	5	6	2	4	3	1	2	3	2	2	3	2	3	2	2	1	3	3	3	2	2	2	2	2	3	2	2	4
469	2	20	1	2	3	2	1	6	6	6	5	4	3	3	3	4	3	5	3	6	6	6	5	4	4	4	3	3	4	4	2	4	3	2	2	2	3	4	4	4	4	4	4	4	4	5	5	5	4
470	1	18	2	1	3	2	3	6	6	6	6	4	4	4	4	5	4	4	4	5	5	5	5	3	4	4	2	3	4	2	2	3	3	1	1	1	2	2	2	3	3	3	3	4	3	3	3	3	3
471	2	19	2	1	3	3	1	6	5	4	4	3	2	3	3	2	4	4	5	6	6	5	4	3	3	3	2	3	4	3	1	3	4	4	1	2	3	1	2	3	3	4	4	4	5	5	5	5	6
472	1	18	1	1	1	8	1	7	5	6	6	5	6	4.75	5	3	4	6	6	6	6	6	5	2	2	2	2	4	4	4	3	3	2	2	2	2	3	3	4	2	2	2	2	1	4	3	1	1	2
473	2	19	2	1	2	6	1	6	6	6	6	5	5	6	5	2	6	6	3	6	6	5	5	4	4	4	2	4	4	4	2	4	4	4	4	4	4	4	4	3	2	4	4	2	3	3	3	4	3
474	1	19	2	1	1	1	1	6	5	5	6	6	5	6	6	6	4	5	4	6	6	5	6	2	2	2	2	4	4	2	1	2	4	2	2	4	3	4	3	2	3	3	3	3	4	3	3	3	4
475	2	19	1	2	3	3.5	2	5	6	5	5	5	5	4	4	3	4	5	5	5	6	6	6	1	1	2	1	3	4	4	2	1	2	3	3	1	2	3	3	3	3	3	4	1	1	1	2	2	4
476	1	19	1	2	3	5	3	6	4	4	6	6	6	5	5	4	5	4	6	4	4	6	6	4	4	4	4	4	4	4	3	4	3	4	3	4	3	4	5	3	3	4	4	3	4	3	4	5	3
477	2	19	1	1	3	4	1	6	6	6	6	6	6	6	6	4	6	6	6	6	6	6	6	3.25	3.25	3.5	3.25	3.75	4	4	2.75	2.75	3.5	3.75	3.25	3.25	3.25	3.75	4	3.5	3.25	3.75	4	1	3	4	1	4	2
478	1	19	1	1	1	3	1	5	5	5	5	5	5	5	5	5	5	5	5	6	5	5	4	4	4	4	4	4	4	4	4	4	5	4	3	4	4	4	4	4	3	5	4	3	2	3	2	3	3
479	2	19	2	2	1	7	1	5	5	4	5	4	4	4	4	4	4	4	4	5	4	5	5	4	4	4	4	4	4	4	2	2	4	4	4	4	4	4	4	4	4	3	4	2	3	4	2	3	2
480	2	19	2	2	1	9	1	7	6	6	7	6	6	6	6	4	3	6	2	6	6	5	5	5	5	5	2	4	4	2	2	4	3	2	1	2	1	2	2	3	3	1	1	1	2	1	1	1	1
481	2	21	2	1	1	3	3	2	3	3	3	3	3	3	3	3	3	3	3	3	3	3	3	2	3	3	3	3	3	4	3	4	4	3	2	2	3	4	4	4	4	4	3	3	4	4	4	4	4
482	1	21	1	2	1	2	1	6	6	6	6	4	4	5	5	5	4	5	4	5	5	5	5	4	4	4	3	3	4	4	2	2	4	2	3	2	2	4	4	4	4	4	4	4	4	4	4	4	4
483	1	20	1	2	3	4	3	7	7	6	7	4	5	7	7	4	7	4	5	7	7	7	7	4	4	2	2	3	2	2	2	2	2	2	3	3	2	2	2	4	2	2	2	2	4	2	2	2	2
484	2	19	2	2	3	2.5	1	6	3	3	5	6	6	6	6	3	6	3	7	2	3	2	2	4	4	2	1	4	4	4	2	4	5	5	3	5	1	4	3	1	4	5	5	5	6	6	6	5	3
485	1	20	1	2	1	12	1	5	4	4	3	2	2	5	4	2	7	7	6	7	7	6	6	5	5	4	3	4	2	2	2	1	5	2	3	4	4	3	1	2	1	4	3	7	6	7	7	6	6
486	1	20	1	2	1	12	1	5	4	3	4	5	4	3	5	5	4	3	5	5	5	5	5	4	3	2	3	4	4	5	4	4	4	3	4	4	3	4	3	4	3	4	3	2	2	2	1	2	2
487	2	19	2	2	1	2	1	5	3	3	4	5	5	5	5	4	2	2	2	5	6	6	6	4	4	4	2	4	3	4	4	5	1	4	4	5	5	4	4	5	3	4	4	2	4	4	4	3	2
488	2	18	1	1	3	2	1	5	5	5	5	5	5	5	5	5	5	5	5	5	5	5	5	4	3	3	3	2	2	2	2	4	2	2	2	2	2	2	3	4	4	4	4	1	3	1	1	2	1
489	1	18	2	2	3	8	1	7	7	7	7	6	6	6	6	6	7	7	7	7	7	7	7	2	2	2	2	2	2	2	2	3	3	1	1	1	1	2	2	2	1	2	3	2	2	2	2	2	2
490	2	19	1	2	1	3.5	1	5	4	5	5	4	5	5	4	5	5	4	5	5	5	4	5	3	4	3	4	4	4	4	3	3	3	3	3	3	4	3	4	3	4	3	4	4	4	5	5	5	4
491	1	18	2	1	3	2	1	6	6	6	6	4	4	2	2	5	3	3	3	6	6	6	5	4	2	4	2	4	2	2	2	5	2	4	4	3	4	4	4	4	3	4	4	2	4	5	4	4	4
492	1	20	2	2	3	10	1	4	7	4	5	5	5	3	4	2	5	5	4	4	7	7	5	5	5	5	2	4	4	3	2	3	4	5	5	5	5	5	5	5	3	5	5	1	3	2	2	3	3
493	1	20	2	2	3	1	3	3	4	4	3	4	3	4	3	5	5	5	4	4	5	4	4	4	3	4	3	4	4	4	4	4	4	2	4	2	2	4	4	4	4	3	3	1	1	1	1	1	1
494	2	20	1	2	3	4	3	6	6	6	5	5	7	5	4	5	7	5	7	5	7	6	6	4	5	4	3	4	4	2.75	2	3	2	2	2	2	2	4	3	2	1	2	2	2	3	3	4	4	3
495	2	20	1	2	3	5	1	6	6	7	7	5	5	6	6	5	6	6	6	7	5	5	6	5	4	4	4	3	2	2	2	2	2	3	2	1	2	3	2	2	2	3	3	2	2	2	1	1	4
496	1	20	2	1	3	4	3	6	6	6	6	6	6	5	5	6	6	6	6	5	6	6	6	4	3	4	1	4	3	2	2	4	1	1	1	4	4	4	4	1	1	4	4	1	3	4	4	1	1
497	2	21	1	2	3	1	3	5	6	5	6	5	6	4	4	5	4	6	4	5	6	5	6	3	2	1	2	3	4	4	2	3	3	2	3	4	4	2	4	3	3	4	3	2	3	2	2	3	4
498	2	19	2	2	1	2	1	5	5	4	5	4	5	4	5	5	4	4	5	4	5	5	4	2	2	2	2	2	2	2	3	4	3	2	2	2	3	2	2	3	2	2	2	3	4	4	3	3	3
499	1	19	2	2	3	3	3	6	7	7	7	4	5	3	4	3	3	4	5	6	6	6	6	5	5	5	5	5	5	5	4	3	4	5	5	4	5	5	5	5	5	5	5	5	4	5	5	6	4
500	2	19	2	2	3	3	3	5	6	6	6	6	4	5	5	5	4	3	5	3	3	4	3	5	5	5	5	5	5	5	5	5	5	5	5	4	4	3	4	3	4	4	4	4	4	5	4	4	4
501	1	20	2	1	1	4	1	6	6	6	4	5	5	5	4	4	6	6	6	6	6	6	6	4	4	4	3	3	3	3	3	2	2	2	2	3	3	2	2	4	2	3	3	3	3	4	2	2	2
502	1	20	1	1	3	10	3	6	6	6	6	6	6	6	6	6	6	6	6	6	6	6	6	4	4	4	4	4	4	3	3	3	3	3	3	3	3	3	3	3	3	3	3	4	4	4	4	4	4
503	2	20	1	2	2	5	2	5	6	7	6	6	6	5	6	6	6	7	7	5	5	5	5	1	1	1	1	2	2	1	1	2	1	2	1	1	2	4	5	3	2	4	4	1	4	2	2	1	2
504	2	19	2	1	2	4	3	6	6	6	6	5	5	5	5	5	4	6	6	6	6	5	5	3	2	2	2	2	2	2	2	2	3	3	3	3	2	2	2	2	3	4	4	4	4	4	4	4	4
505	1	21	1	2	2	2	3	7	6	7	6	6	6	6	5	3	3	3	3	6	5	5	4	2	4	4	2	4	3	3	2	4	4	3	2	4	3	4	4	4	5	4	4	5	5	6	3	4	4
506	1	18	1	1	1	1	1	5	4	5	4	5	5	5	5	3	4	3	6	4	3	4	5	4	4	4	3	4	4	5	4	4	4	5	4	4	4	4	4	4	4	4	4	5	4	5	4	5	5
507	1	20	2	2	3	12	3	6	6	4	6	6	6	5	6	5	4	5	3	6	7	6	6	4	4	5	3	4	2	2	2	3	4	2	4	4	4	4	4	3	5	1	4	2	4	4	3	2	3
508	1	19	1	1	1	1	1	1	1	1	1	1	1	7	7	7	5	7	7	7	7	7	7	5	4	4	4	5	4	5	4	5	3	3	5	5	5	5	4	4	3	3	4	7	7	7	7	2	1
509	2	20	2	2	3	7.5	3	2	3	2	3	2	3	4	5.25	2	3	4	2	4	3	2	4	4	3	3	4	3	4	3	4	4	3	3	4	3	4	3	4	3	4	3	4	2	3	4	2	3	3
510	1	20	1	2	3	4	3	2	2	2	2	2	2	2	2	3	4	1	1	2	2	3	3	3	3	2	3	2	3	2	2	2	2	1	2	2	1	4.25	3	1	3	1	2	1	1	1	1	2	1
511	1	19	999	2	1	5	1	7	7	6	7	7	6	6	6	6	5	6	5	5	4	4	5	2	4	4	2	2	4	2	2	2	4	4	2	2	2	4	2	4	2	4	4	1	3	2	2	3	2
512	2	18	2	1	3	6	3	3	4	5	5	2	4	4	3	2	3	3	3	5	5	2	4	5	4	4	4	4	5	5	2	3	2	5	4	4	4	5	5	4	2	4	4	2	3	5	3	6	4
513	2	20	2	2	3	5	3	7	7	7	7	7	7	7	2	6	5	5	5	6	5	5	6	3	4	4	3	4	4	4	4	4	4	4	4	4	4	3	4	4	4	4	4	2	2	2	2	2	2
514	1	21	1	2	3	3	3	6	6	6	7	5	6	6	6	4	4	5	4	6	6	6	6	4	4	4	4	4	2	2	2	3	2	4	2	4	5	4	4	4	2	4	5	4	3	5	4	4	7
515	1	18	1	1	3	4	1	6	5	6	6	6	5	4	4	5	6	6	7	5	5	5	4	4	3	3	3	2	2	2	2	3	3	2	3	2	4	4	3	2	3	4	4	2	3	2	2	2	1
516	2	19	1	5	1	2	1	6	6	4	5	3	3	5	5	5	5	4	5	5	5	5	5	2	2	2	2	2	2	1	1	1	1	2	2	3	3	4	3	4	4	3	2	2	3	3	2	4	5
517	1	19	1	1	3	2	3	6	6	5	4	5	5	5	4	4	5	4	5	5	5	4	4	4	4	3	2	4	4	4	3	2	2	4	4	3	2	2	2	2	2	4	4	4	4	4	4	4	4
518	1	18	1	1	3	4	3	6	6	6	6	5	6	5	5	6	6	6	6	7	7	7	6	2	4	4	2	4	2	2	2	4	2	2	4	2	2	2	4	4	2	4	4	5	5	5	4	3	3
519	2	20	2	2	3	0.5	1	6	6	6	4	3	5	5	2	4	2	1	2	6	6	5	5	5	5	5	4	5	2	2	2	2	3	4	3	4	5	4	5	3	4	5	4	6	5	5	5	6	7
520	2	20	2	1	3	4	3	6	7	7	6	7	7	7	7	6	6	7	7	6	6	5	5	4	4	4	4	4	3	2	1	2	2	3	2	1	2	4	5	5	4	2	2	2	1	1	1	3	5
521	1	19	2	1	3	3	2	5	4	5	5	4	4	5	3	4	4	5	4	3	4	3	3	4	4	4	5	4	3	3	4	3	4	3	4	3	4	3	3	3	3	3	4	4	4	5	4	5	5
522	2	20	2	2	1	2	1	4	5	6	7	7	7	7	7	6	4	5	5	6	5	6	6	3	1	2	1	1	2	2	2	2	2	1	2	2	2	2	1	1	1	1	4	1	2	2	2	2	2
523	1	19	2	2	3	2	1	6	6	6	6	6	6	6	6	7	6	6	5	5	5	5	5	2	2	2	2	2	2	2	2	4	4	2	2	2	2	2	2	2	2	2	2	1	1	1	1	1	1
524	2	19	1	2	1	3	1	7	7	7	7	5	5	2	3	6	5	5	6	6	6	6	6	5	5	4	2	4	2	2	2	2	1	2	1	2	2	4	4	2	1	5	5	1	2	2	2	2	2
525	1	20	1	2	3	10	3	6	6	6	5	5	4	5	6	2	2	5	5	5	6	6	6	4	4	4	4	4	5	3	2	2	4	3	4	2	4	4	4	2	3	4	4	5	6	5	7	7	6
526	2	20	2	1	3	1	3	7	6	6	7	4	3	7	1	2	6	6	6	4	3	3	3	4	4	2	2	2	2	2	2	2	2	2	5	2	2	2	2	2	2	2	2	2	3	3	2	2	2
527	2	19	2	2	3	10	1	3	2	3	2	5	5	3	4	3	3	5	3	2	1	1	1	5	5	5	2	3	3	4	3	4	2	2	1	2	2	3	3	4	3	2	2	1	1	1	1	3	5
528	1	19	1	1	3	2	1	6	5	5	6	5	5	4	4	4	4	5	5	4	4	3	4	4	4	4	2	4	4	4	2	4	3	4	3	3	2	3	2	3	2	4	4	4	4	3	3	4	4
529	1	18	1	3	2	3	3	6	6	6	6	6	5	5	5	3	3	4	3	5	4	4	4	4	4	4	4	4	4	4	3	4	4	4	4	4	4	4	3	4	4	4	4	5	4	4	4	4	6
530	2	19	1	2	3	2.5	1	5	5	5	5	5	5	3	4	3	4	3	3	6	6	6	6	2	2	4	2	4	4	4	2	2	2	1	4	4	2	3	4	4	4	2	4	2	3	3	2	2	3
531	1	20	2	2	3	1	3	6	6	6	6	5	6	6	6	5	5	4	4	7	7	7	6	2	2	2	2	2	2	2	2	3	3	1	1	2	1	4	3	2	2	2	2	3	3	3	3	3	3
532	1	19	1	1	1	6	1	7	7	7	7	4	4	4	3	5	5	5	6	7	6	6	6	5	5	5	5	2	2	4	4	4	1	1	2	2	1	2	3	3	3	5	5	3	4	3	4	2	2
533	2	19	2	1	1	1	1	6	5	5	5	4	4	4	3	5	5	6	6	6	6	6	5	4	4	4	2	2	3	2	2	3	3	4	4	2	3	3	2	4	2	2	2	3	4	3	4	3	3
534	2	19	2	1	1	1	3	5	5	5	5	4	3	4	4	4	5	5	5	4	5	4	4	4	3	4	3	2	3	2	2	3	2	3	4	3	3	3	4	3	3	3	3	3	3	4	2	3	3
535	1	23	1	5	3	2	1	4	5	4	5	5	4	6	5	7	4	3	2	6	5	5	7	2	4	4	1	4	4	3	3	4	4	5	3	3	1	2	1	1	1	2	1	2	2	1	2	2	1
536	2	22	1	5	3	3	1	6	6	6	6	7	6	7	6	4	4	5	3	6	7	6	6	2	2	1	1	2	1	1	1	1	1	3	1	1	1	2	1	2	1	1	1	1	2	3	2	4	4
537	1	20	1	1	3	8	3	4	3	2	5	3	3	2	1	2	3	1	2	1	1	1	1	5	4	5	5	5	3	3	4	3	4	4	3	4	4	4	4	3	5	4	5	4	4	6	4	6	7
538	1	19	1	1	2	3	3	6	6	4	6	5	5	5	4	5	6	6	3	7	6	5	6	4	5	2	1	3	4	1	1	2	1	4	1	4	1	5	1	1	1	2	2	1	3	3	1	3	3
539	2	24	2	4	3	5	1	4	4	2	4	6	5	5	5	2	2	2	1	5	4	3	4	4	5	4	4	4	5	5	4	5	5	5	5	5	4	5	4	5	3	5	4	1	5	6	2	5	6
540	1	22	1	4	3	4	3	5	6	4	6	6	6	7	5	7	7	6	5	6	5	4	4	4	3	3	2	4	2	2	2	4	5	5	5	2	1	2	1	1	2	1	2	1	4	4	1	4	3
541	1	20	1	3	1	4	1	7	7	6	6	5	6	7	7	7	7	7	6	7	6	7	7	1	1	1	1	1	1	1	1	1	1	3	1	1	1	5	2	1	1	1	1	1	3	3	2	3	1
542	1	21	1	3	3	7	2	4	4	3	5	5	4	2	3	1	7	6	7	3	2	4	2	4	5	5	2	5	5	4	5	5	4	5	4	5	1	5	4	3	4	5	3	1	7	6	2	5	7
543	1	26	2	5	3	2	3	6	6	6	5	6	5	6	5	5	5	7	4	5	6	6	5	2	2	1	2	1	1	1	3	1	1	4	1	2	1	1	1	1	1	1	1	1	1	4	1	3	5
544	1	19	2	1	1	6	3	4	4	3	2	4	3	5	6	7	7	6	7	3	2	2	2	4	5	4	5	5	5	4	2	5	4	5	5	5	4	3	2	2	5	4	4	1	2	6	3	6	7
545	1	22	2	3	3	3	3	5	5	6	6	6	5	4	5	2	2	6	5	6	5	6	5	2	2	3	2	1	1	2	1	4	1	3	1	1	1	2	1	3	1	1	1	1	2	1	1	2	1
546	2	24	2	4	3	5	1	2	2	1	1	3	4	5	2	1	2	2	1	5	6	6	6	5	5	4	5	5	4	5	4	3	5	4	4	5	4	2	1	4	3	4	4	6	7	7	5	5	7
547	2	22	999	2	3	2	1	6	7	5	6	5	5	6	6	7	6	7	6	5	6	5	7	2	2	2	1	1	1	1	1	1	1	4	2	3	1	3	1	1	1	1	1	1	1	2	1	1	1
548	2	22	2	3	3	3	1	7	7	6	6	7	7	7	7	5	7	6	2	6	5	6	6	4	4	3	2	1	3	1	1	1	1	4	3	4	1	1	3	1	2	1	1	1	1	1	3	1	2
549	2	22	2	3	1	4	1	5	3	2	5	7	7	6	7	3	2	6	1	5	6	6	6	4	4	3	2	2	2	2	4	3	1	2	2	4	1	1	1	1	2	1	1	2	4	4	1	1	2
550	1	22	1	3	3	8	1	2	2	1	2	4	4	6	3	1	1	1	1	2	1	1	2	5	5	4	5	5	5	4	5	5	5	5	5	4	3	2	2	1	4	2	2	5	7	7	5	6	7
551	2	23	1	1	3	1	3	4	3	2	5	6	7	7	5	7	3	2	1	3	4	2	2	4	3	5	3	1	1	1	1	1	1	4	1	4	3	1	1	1	1	4	3	2	5	5	4	2	7
552	2	25	1	5	1	4	1	2	3	4	5	4	3	2	2	3	2	6	6	3	2	2	3	4	3	5	2	3	4	4	1	1	3	5	2	4	1	2	4	2	1	2	2	3	5	5	6	6	7
553	2	23	2	5	3	3	1	6	6	5	7	6	7	7	5	7	7	6	1	5	7	6	6	2	4	1	2	1	1	1	1	1	2	4	2	5	1	1	1	1	2	2	1	1	4	3	3	2	2
554	2	20	2	3	3	7	3	3	3	1	1	6	2	2	5	7	6	6	7	6	6	7	5	4	5	5	5	5	5	5	5	4	5	5	5	5	5	4	5	3	5	2	2	5	7	7	5	6	3
555	2	23	1	4	3	5	3	4	3	2	5	1	1	2	1	3	5	6	7	2	2	3	3	5	5	4	3	5	5	5	5	5	5	5	4	4	2	4	3	4	5	5	5	7	6	7	7	5	7
556	1	20	2	2	1	3	1	4	5	3	6	5	5	6	6	7	4	6	7	5	3	2	3	2	2	1	1	1	1	1	1	1	1	2	2	3	1	1	1	2	1	1	1	3	4	4	1	2	2
557	2	21	1	3	3	6	1	5	2	1	2	3	4	2	2	1	1	1	1	3	2	3	1	5	5	4	5	5	5	4	2	2	4	5	4	5	4	4	5	2	4	5	3	6	7	7	7	6	7
558	2	24	2	5	3	3	3	6	6	3	2	5	5	6	6	7	1	1	2	5	6	6	7	4	5	2	2	2	1	1	1	1	1	4	1	2	1	2	1	4	3	2	1	3	7	7	5	3	4
559	1	19	1	1	2	5	3	6	3	3	5	4	3	2	2	1	3	3	2	1	2	2	3	5	5	5	3	4	4	4	2	3	5	5	3	5	2	5	5	2	4	4	1	3	6	6	4	6	7
560	2	20	1	2	2	6	2	4	5	3	3	2	2	1	1	7	7	6	7	4	2	3	3	5	5	4	5	5	5	3	5	5	5	4	5	5	3	4	3	2	5	5	5	5	6	6	6	7	7
561	1	22	1	4	1	6	1	5	4	4	3	3	2	2	2	4	5	4	7	1	1	1	1	5	4	5	5	4	5	4	4	5	4	5	5	5	5	5	5	4	5	5	5	1	3	3	1	2	7
562	1	22	1	2	3	2	1	7	6	6	7	3	3	2	1	2	7	7	7	5	4	3	3	2	3	1	1	1	1	1	1	1	1	3	1	1	2	2	1	1	1	1	1	1	5	2	1	1	4
563	1	27	1	5	3	4	3	6	3	2	6	6	6	7	6	7	6	6	7	3	4	2	1	5	4	5	4	5	5	5	5	2	5	5	1	2	2	1	1	1	5	2	1	4	5	3	2	1	4
564	1	26	2	5	3	4	3	6	6	7	6	4	2	2	3	1	7	7	7	6	7	6	7	4	5	5	2	1	4	3	2	2	4	5	2	5	1	2	3	1	1	1	1	1	1	1	1	1	1
565	1	23	1	3	3	6	2	6	3	5	6	5	3	6	6	5	2	2	3	1	1	1	1	4	5	3	4	5	5	5	5	5	2	5	5	5	5	4	2	3	1	2	2	4	3	4	6	3	7
566	1	23	1	4	3	4	2	3	4	5	6	7	6	7	6	5	3	6	5	6	5	5	5	4	5	5	2	5	5	4	4	5	2	4	5	5	4	2	2	1	2	3	3	3	2	6	6	5	4
567	2	20	1	2	2	5	2	4	2	2	1	3	4	5	3	1	2	1	1	3	2	4	1	4	5	5	3	5	5	5	5	5	5	5	5	4	5	3	2	5	2	4	5	3	5	5	2	3	7
568	2	22	2	1	3	1	3	7	7	7	7	7	7	7	7	7	7	7	7	6	7	7	6	1	1	1	2	1	3	2	1	2	1	2	1	1	1	1	1	1	1	1	1	1	1	1	1	2	1
569	1	22	1	3	1	2	1	6	5	5	6	7	7	7	7	2	5	1	7	7	6	6	6	1	1	1	1	1	1	1	1	2	1	1	1	2	1	1	1	1	1	1	1	6	4	5	6	3	7
570	1	22	1	4	3	4	3	6	5	6	7	7	6	5	6	1	2	2	2	6	7	7	5	4	5	5	2	2	2	1	1	3	4	3	1	3	2	3	4	5	1	1	2	1	3	2	2	1	4
571	1	22	1	3	1	6	1	5	2	2	4	2	3	3	4	1	6	6	1	2	2	1	3	4	5	5	5	5	5	4	3	3	4	5	4	5	5	4	5	2	4	4	3	3	5	3	3	2	6
572	2	27	2	5	1	4	1	7	3	2	6	6	6	6	6	7	6	6	7	3	4	2	2	5	4	4	4	5	5	5	5	2	5	5	1	2	2	1	1	1	5	2	1	4	5	3	3	2	4
573	2	22	2	2	3	2	3	7	6	7	7	3	3	2	1	2	7	7	7	5	4	3	3	2	3	1	1	1	2	1	1	1	1	3	1	4	2	2	1	1	1	2	1	1	5	3	1	2	4
574	1	19	1	1	3	5	2	7	4	3	4	4	3	2	2	1	3	3	2	1	3	2	3	5	4	4	3	4	4	4	2	3	5	5	3	5	2	5	5	2	4	4	1	3	6	5	4	6	7
575	2	19	2	1	3	5	1	5	4	4	4	3	3	2	2	1	3	3	1	7	6	6	7	5	4	5	5	4	2	2	2	5	5	4	5	5	5	5	4	5	5	5	5	5	6	6	4	5	7
576	1	19	1	1	3	3	3	6	6	5	5	5	6	5	4	6	5	6	3	7	6	5	6	4	4	2	1	2	4	1	1	2	1	4	1	4	1	5	1	1	1	2	2	1	3	3	2	2	3
577	1	26	1	5	3	2	3	5	5	4	7	6	7	7	7	6	6	5	1	6	6	5	6	3	2	2	1	1	2	1	2	2	1	5	2	1	1	5	1	1	1	1	1	1	4	4	3	4	6
578	2	24	2	4	1	5	1	4	5	2	4	5	5	5	4	3	2	2	1	5	4	3	3	4	4	4	4	4	5	5	5	5	5	5	5	5	4	5	4	5	3	5	5	1	5	5	2	5	5
579	2	22	2	4	3	3	3	5	4	2	4	6	7	7	6	2	3	3	1	6	6	5	6	4	4	2	2	1	4	1	1	2	1	4	4	1	2	2	1	1	1	1	1	2	4	3	1	4	4
580	1	20	2	2	3	3	1	4	5	3	5	5	5	6	6	7	4	6	7	5	3	3	3	2	2	1	2	1	1	1	1	1	2	2	2	3	1	1	1	2	1	1	1	4	4	4	1	2	2
581	2	21	2	3	3	5	1	5	4	1	3	5	5	4	4	2	1	5	1	5	4	4	5	5	5	5	4	5	5	5	4	5	5	5	4	5	5	5	4	4	4	3	2	2	6	6	4	7	7
582	2	23	2	5	3	3	1	6	6	5	6	6	5	5	6	4	3	3	3	7	6	6	6	4	4	1	1	4	1	1	1	2	1	4	1	3	1	5	2	1	2	1	1	1	2	4	3	3	5
583	2	24	2	5	2	3	1	6	7	3	2	5	5	6	6	7	1	1	2	5	6	6	6	5	5	3	2	2	1	1	1	1	1	4	1	2	1	2	1	4	3	2	1	3	7	7	5	3	4
584	2	20	999	2	3	6	1	4	3	2	4	3	2	3	3	5	1	3	1	3	2	1	2	5	4	4	5	5	5	4	5	5	5	5	4	5	5	5	3	4	5	5	5	4	6	7	5	6	7
585	1	20	1	3	1	7	1	3	3	1	1	5	2	2	6	7	6	6	7	6	6	7	6	4	5	5	5	5	5	4	5	4	5	5	5	4	5	4	5	3	5	2	2	6	7	7	5	6	3
586	2	24	2	4	1	4	3	5	6	6	7	6	7	7	6	2	3	6	3	5	4	4	4	5	4	4	4	3	4	4	3	2	4	4	1	4	1	4	3	1	1	2	1	2	4	5	2	3	4
587	2	21	2	3	3	3	1	6	6	5	7	4	4	5	4	7	7	7	6	6	6	5	6	4	4	4	1	4	4	2	2	2	1	4	1	1	1	2	1	1	1	1	1	1	3	3	2	4	5
588	2	24	2	5	3	4	1	4	4	2	4	6	5	6	5	7	2	1	1	6	5	5	5	4	4	5	4	5	5	5	5	5	5	4	4	5	4	4	3	2	4	4	4	4	5	5	4	6	7
589	2	22	2	4	3	6	1	5	4	4	3	3	2	2	2	4	6	5	7	1	1	1	1	4	5	5	4	4	5	4	4	5	5	4	5	5	5	5	5	4	5	5	5	1	3	3	2	2	7
590	2	20	1	2	3	5	3	6	4	4	6	6	5	6	7	2	3	2	2	4	2	2	2	5	4	4	5	5	5	5	5	5	5	5	4	4	5	5	4	4	3	2	2	4	5	5	3	5	6
591	2	21	2	3	1	2	1	4	4	3	5	5	4	2	3	1	6	6	7	3	2	2	2	4	5	5	2	4	5	4	5	5	5	4	4	5	1	5	4	3	4	4	3	1	6	7	2	5	7
592	2	22	2	2	3	4	1	4	4	4	5	5	3	6	4	3	2	2	2	6	4	4	4	5	3	5	5	5	4	4	3	5	4	5	5	5	4	5	5	2	4	5	5	4	4	4	3	6	6
593	1	23	2	4	3	3	3	7	6	4	7	7	7	7	6	4	4	6	3	7	5	5	6	2	2	1	1	1	2	1	1	2	1	4	1	1	1	1	1	1	2	1	1	1	4	1	1	3	2
594	2	22	2	3	3	5	3	6	5	3	4	2	3	5	3	5	3	4	1	3	2	2	2	4	5	4	3	5	4	3	3	4	5	5	4	4	5	4	4	1	2	4	4	4	6	5	4	3	4
595	2	21	1	2	3	6	3	5	5	2	6	2	2	2	3	2	1	1	1	4	2	1	1	5	4	4	3	4	5	5	5	5	4	4	1	5	5	4	4	2	2.75	5	3.25	4	6	7	3	5	7
596	1	23	2	2	3	5	1	4	6	4	5	2	2	1	3	1	6	6	2	1	2	3	3	5	5	5	5	5	5	5	3	3	4	5	5	5	2	4	3	4	5	4	4	6	5	6	5	7	7
597	2	18	2	1	3	6	3	5	4	4	5	3	6	7	5	1	2	2	2	3	4	4	4	5	5	5	5	5	5	4	4	5	5	5	3	4	5	4	3	5	2	5	4	5	6	6	7	4	7
598	2	20	2	2	3	3	1	4	4	3	5	3	2	2	2	7	6	7	6	7	6	6	7	4	3	1	2	1	4	1	1	3	1	2	1	1	1	5	2	1	1	1	1	1	4	4	1	5	6
599	1	24	1	5	3	4	3	6	5	5	6	3	2	4	4	7	6	6	6	3	2	2	3	4	5	4	1	2	1	1	1	1	2	4	4	4	2	4	3	1	1	2	1	1	4	3	1	4	5
600	2	22	1	4	3	4	1	6	5	6	6	7	5	6	6	1	2	2	2	6	7	6	5	4	3	5	3	2	2	1	1	3	4	3	1	3	2	4	4	4	1	1	2	1	3	2	2	1	4
601	1	23	2	4	3	3	1	6	6	5	6	4	4	3	3	7	6	6	7	6	5	5	5	4	3	3	1	2	1	1	1	1	2	4	2	2	1	2	1	2	1	1	1	1	3	3	1	2	3
602	1	20	2	3	1	4	3	7	7	7	6	5	5	7	7	7	6	7	7	7	6	7	7	3	4	1	1	1	1	1	1	1	2	3	1	2	1	4	1	1	1	1	1	1	3	3	2	3	2
603	1	23	1	5	1	3	1	6	6	5	7	6	7	7	6	7	7	6	1	5	7	6	6	2	4	1	2	1	1	1	1	1	4	4	2	5	1	1	1	1	2	2	2	1	4	3	4	2	2
604	2	20	2	3	3	7	1	3	3	1	1	6	2	2	5	7	6	5	7	6	6	7	5	4	5	5	5	5	5	4	5	4	5	5	5	5	5	4	5	3	5	2	2	5	7	7	5	6	4
605	2	23	2	4	3	5	1	4	3	2	5	1	1	2	1	4	5	6	6	2	2	3	3	5	5	4	3	5	5	5	4	5	5	5	4	4	2	4	3	4	5	5	5	7	6	7	7	5	7
606	1	20	1	2	1	3	1	4	5	3	6	5	5	6	6	7	4	6	7	5	3	4	3	2	2	1	1	1	1	1	1	2	1	2	2	3	1	1	1	2	1	1	1	3	4	4	1	2	2
607	1	21	2	3	3	6	1	5	2	1	2	3	4	2	2	1	1	1	1	3	2	3	1	5	4	4	5	5	5	4	2	2	4	5	4	5	4	4	5	1	4	5	3	6	7	7	7	6	7
608	2	24	1	5	3	3	3	6	6	3	2	5	5	6	6	7	1	1	2	5	6	6	7	4	5	2	2	2	1	1	1	1	1	4	1	2	1	2	1	4	3	3	1	3	7	7	5	3	4
609	2	19	2	1	1	5	1	6	3	3	5	4	3	2	2	1	3	3	2	1	2	2	3	5	5	5	3	3	4	4	2	3	5	5	3	5	2	5	5	3	4	4	1	3	6	6	4	6	7
610	2	22	2	3	1	3	1	5	5	6	7	6	5	4	5	2	2	6	6	5	6	5	5	3	2	3	2	1	1	1	1	2	1	3	1	1	1	2	2	3	1	2	1	1	2	3	1	2	1
611	2	25	1	5	3	4	1	2	3	4	5	5	3	2	2	3	2	6	6	3	2	2	3	4	3	5	2	4	4	4	1	1	3	5	2	4	1	2	4	2	1	2	2	3	5	5	6	6	7
612	1	23	2	4	3	4	1	3	4	5	6	7	6	7	6	5	4	6	5	5	6	5	6	4	4	5	2	5	5	4	4	5	2	4	5	4	4	2	2	1	2	4	3	3	2	7	6	6	4
613	2	24	2	5	3	5	1	4	5	4	5	3	2	2	3	1	3	3	1	6	6	5	6	4	5	5	2	4	5	4	4	4	4	5	4	5	2	5	4	2	5	4	4	1	4	4	1	4	6
614	2	23	2	2	3	5	3	4	6	4	5	1	2	1	4	1	7	7	2	1	2	3	3	5	5	5	5	4	5	4	3	3	4	5	5	5	2	4	3	4	5	4	4	6	5	6	5	7	6
615	2	24	1	5	3	4	1	4	5	4	5	6	6	7	5	5	4	3	1	7	6	7	7	4	5	4	4	5	4	3	2	3	4	5	2	4	3	5	1	1	1	2	1	1	3	4	1	5	2
616	1	21	2	2	1	5	3	4	6	6	7	6	7	5	5	2	2	1	1	5	4	3	3	5	4	5	4	4	3	3	2	4	5	5	5	4	4	2	2	3	2	5	5	1	4	4	3	3	7
617	2	20	2	2	1	4	3	6	6	5	6	6	6	7	7	7	7	7	7	4	3	4	4	4	4	2	2	2	2	1	1	2	2	4	1	1	1	2	4	1	1	2	2	1	2	3	1	3	1
618	2	18	2	1	3	6	3	5	4	4	5	4	6	7	5	1	2	2	2	3	4	4	4	5	5	5	5	5	4	4	4	5	5	5	3	4	5	4	3	5	2	5	4	5	6	6	7	4	7
619	2	24	2	4	3	5	1	2	2	1	1	4	3	3	2	1	2	2	1	5	5	6	6	5	5	4	5	5	4	5	3	3	5	4	4	5	4	2	1	4	3	4	4	6	7	6	4	7	7
620	1	22	2	4	3	4	3	4	5	2	4	2	3	2	2	6	7	6	7	5	3	3	4	4	4	4	2	5	5	4	5	5	5	5	5	5	3	5	2	1	4	1	1	5	6	7	3	5	3
621	1	23	1	4	3	3	3	5	4	3	6	7	7	6	6	6	6	6	4	5	4	4	5	5	4	1	2	1	2	1	1	2	1	4	2	1	1	4	3	1	1	1	1	3	3	4	1	2	3
622	1	24	2	5	3	3	1	4	4	3	2	6	5	6	6	7	3	6	3	7	7	6	6	2	4	4	2	1	1	1	1	1	1	1	2	1	1	4	1	1	2	1	1	1	5	4	1	2	5
623	1	23	2	4	3	3	1	6	5	5	6	4	3	3	3	6	7	7	6	5	5	5	5	3	4	4	1	1	1	1	1	2	1	5	5	4	2	5	1	1	1	2	2	2	3	3	2	2	4
624	1	21	1	3	3	2	3	6	6	5	6	7	6	7	6	7	2	6	1	7	7	7	7	4	5	3	3	2	1	1	1	2	1	4	1	4	1	4	1	1	1	1	1	2	4	3	1	1	3
625	1	25	2	5	1	1	1	7	6	7	6	6	5	6	5	7	7	5	7	4	3	3	3	1	2	1	2	1	1	1	1	2	1	3	1	2	1	4	2	2	1	1	1	1	3	2	2	1	2
626	1	24	1	5	1	5	1	4	4	4	2	7	6	7	4	7	2	1	1	2	1	1	1	5	5	4	4	5	4	4	3	5	5	5	4	5	4	5	2	1	4	4	4	6	5	4	4	5	7
627	2	19	1	1	3	5	3	5	4	4	5	3	4	2	2	1	2	1	1	7	6	6	7	5	4	5	5	5	4	2	2	2	5	5	4	5	5	5	4	4	3	5	5	5	6	6	4	5	7
628	2	21	2	3	3	3	1	6	6	5	6	4	4	5	4	6	6	7	6	6	6	5	7	4	5	4	2	4	4	2	2	2	1	4	1	1	1	2	1	1	1	2	1	1	3	3	2	4	5
629	1	26	2	5	3	5	3	4	5	5	5	3	3	4	3	7	7	5	6	3	2	2	3	5	5	5	4	4	5	4	5	5	5	4	5	5	5	4	4	3	5	4	4	5	6	6	5	6	7
630	1	25	1	5	1	5	3	4	3	2	5	6	5	6	4	7	3	3	1	3	2	2	2	4	5	4	4	5	5	5	5	5	1	5	4	5	5	5	4	3	4	4	4	3	5	5	6	4	6
631	999	24	999	5	1	4	3	4	5	4	5	6	7	7	6	5	3	3	1	7	7	7	7	4	5	4	4	4	5	5	1	3	4	5	2	4	2	5	1	1	1	2	2	1	4	4	1	5	3
632	1	26	999	5	1	2	3	4	5	4	7	7	7	7	6	7	6	5	1	6	6	5	6	2	2	2	1	1	1	1	3	2	1	4	2	1	1	5	1	1	1	1	1	1	4	4	3	4	6
633	999	24	999	5	3	3	1	4	4	2	3	6	5	6	6	7	3	6	3	7	7	6	6	2	4	4	3	1	1	1	1	1	1	1	2	1	1	5	2	1	2	1	1	1	4	4	1	2	5
634	1	22	999	4	3	4	1	6	5	4	7	6	6	6	6	7	7	7	1	6	7	6	7	4	2	2	2	4	4	2	2	2	1	5	2	2	1	5	2	1	2	1	1	1	4	4	1	3	2
635	2	22	1	2	3	3	1	6	6	4	4	5	4	5	5	7	7	6	7	4	4	4	4	4	5	5	2	4	5	5	4	3	2	5	4	5	4	5	3	1	1	4	4	2	5	4	2	4	5
636	2	21	2	3	3	5	1	4	4	1	3	5	5	5	4	2	1	5	1	5	5	4	4	5	5	4	4	5	5	5	5	5	5	5	4	5	5	5	4	4	4	3	2	2	7	6	4	7	7
637	2	23	2	5	3	3	1	6	6	5	7	6	5	6	6	4	3	3	3	7	6	6	7	4	4	1	1	4	1	1	1	1	1	4	1	3	1	5	2	1	2	1	1	1	2	4	3	3	5
638	2	19	1	1	3	5	3	4	5	4	4	3	3	2	2	1	3	3	1	6	6	6	6	5	5	5	5	5	5	2	3	2	5	5	4	5	5	5	5	4	4	5	5	5	6	5	4	5	7
639	2	20	1	2	3	6	1	4	4	3	2	7	7	6	7	7	1	1	1	4	4	3	4	5	5	5	5	5	5	3	3	5	5	5	4	5	5	5	2	4	4	5	5	4	4	4	2	6	7
640	2	22	1	3	3	6	1	5	2	2	4	2	3	4	4	1	6	6	1	2	2	1	3	4	5	5	5	5	5	4	3	3	4	5	4	5	5	4	5	2	1	4	3	3	5	3	3	2	6
641	1	25	2	5	1	4	1	2	3	4	5	4	3	2	2	3	2	6	6	3	1	3	3	4	3	5	2	3	4	4	1	1	3	5	2	4	1	2	4	3	1	2	2	3	5	5	6	6	6
642	1	25	1	5	3	4	3	6	6	5	6	6	6	7	5	6	7	7	6	6	5	5	6	4	4	3	2	1	1	1	1	2	2	4	4	2	1	2	1	1	1	2	2	1	3	2	1	2	3
643	2	23	2	4	3	3	1	4	4	3	4	5	4	6	5	2	2	2	1	3	2	1	1	5	4	5	2	4	2	2	1	4	4	5	3	4	3	4	4	2	4	3	2	4	6	5	3	6	7
644	2	26	2	5	1	4	3	6	6	4	6	5	5	6	5	6	7	6	5	7	6	7	7	4	5	2	2	2	2	1.75	1	1	2	3	2	4	2	4	2	2	2	1	1	4	3	2	2	3.75	4
645	2	22	999	4	3	5	3	3	2	1	3	4	3	3	4	2	1	2	2	5.25	1	1	2	4	5	5	5	4	5	3	2	4	5	5	4	5	5	4	4	3	4	4	3	3	4	4	3	6	7
646	2	22	2	3	1	2	3	6	7	6	6	7	7	7	5	6	7	6	2	5	5	6	6	4	5	3	3.5	1	2	1	1	2	1	4	1	4	1	1	4	1	2	1	1	1	2	2	1	1	2
647	2	21	1	2	3	4	1	4	4	2	5	7	6	6	5	6	3	1	1	6	6	5	6	4	5	5	2	4	5	2	2	4	4	4	5	4	2	4	4	4	2	4	4	1	4	4	1	5	5
648	1	22	2	3	3	8	3	3	2	1	2	5	4	4	6	1	1	2	1	2	1	1	2	5	5	4	5	5	4	5	4	5	5	5	5	4	3	2	2	1	4	2	2	5	6	7	5	6	7
649	2	22	2	4	1	4	3	6	5	5	7	6	6	7	5	6	6	6	5	3	2	2	2	4	5	4	4	5	5	4	1	4	1	4	5	4	5	5	5	2	3	5	4	4	5	4	5	3	6
650	1	25	999	5	1	5	3	4	3	2	4	6	6	6	4	7	4	3	1	3	2	2	1	4	5	5	4	5	4	5	5	4	1	5	4	5	5	5	4	3	4	4	3	3	4	5	5	4	6
651	1	26	2	5	1	5	1	4	6	5	6	3	3	4	3	6	6	5	6	3	2	2	3	4	5	5	4	4	5	5	5	4	5	4	5	5	5	4	4	3	5	4	4	5	6	6	5	6	6
652	2	22	1	3	3	6	3	5	4	2	4	2	3	4	4	1	6	6	1	2	2	1	3	4	5	5	5	5	5	3	3	3	4	5	5	5	5	4	5	2	1	4	3	3	5	3	3	2	6
653	2	22	2	4	3	4	1	6	5	6	7	5	6	5	6	1	2	2	2	6	7	7	5	4	5	5	2	4	2	2	1	3	4	3	1	3	2	3	4	5	1	1	2	1	3	2	3	1	4
654	2	22	1	3	3	2	3	6	5	6	6	7	7	7	7	7	2	6	1	7	6	6	6	1	1	2	1	2	1	1	1	3	1	1	1	2	1	3	1	1	1	1	1	6	4	5	6	3	7
655	2	22	1	3	999	2	3	6	7	7	6	7	6	7	7	7	7	7	7	6	7	7	6	1	1	2	2	1	3	2	1	2	1	2	1	1	1	1	1	2	1	1	1	1	2	2	1	2	1
656	2	20	1	2	3	5	3	4	2	3	1	4	4	5	3	1	2	1	1	3	2	4	1	4	5	4	3	5	5	4	5	4	5	5	5	4	5	3	2	5	2	4	5	3	5	6	2	3	7
657	2	23	1	4	3	4	1	3	4	5	6	7	6	7	6	5	3	7	5	7	5	6	5	4	5	4	2	5	5	4	4	5	2	4	5	5	4	3	2	1	2	4	3	3	2	5	6	5	4
658	1	23	1	3	3	6	3	6	3	5	7	5	3	6	6	5	2	2	3	1	1	1	1	4	4	3	4	5	5	5	5	5	2	5	5	5	5	4	2	3	1	2	2	4	3	5	6	3	7
659	1	25	2	5	3	2	3	6	7	5	7	6	7	7	6	6	5	5	1	7	6	5	7	3	2	1	3	1	1	1	1	1	3	4	1	1	1	4	1	1	1	2	1	1	3	2	1	1	1
660	2	20	2	2	1	5	3	7	6	4	2	2	3	4	3	6	6	6	7	4	3	2	3	4	3	5	4	4	5	3	2	4	4	5	4	3	4	3	4	1	4	4	4	4	6	7	3	6	7
661	2	22	1	4	1	7	1	2	2	1	3	2	2	2	1	2	1	2	1	3	2	2	2	5	4	5	5	5	5	4	4	5	5	4	5	5	5	4	3	4	3	5	4	6	6	7	6	7	7
662	1	20	2	2	1	0.5	1	5	4	4	5	5	5	4	4	4	4	5	3	5	6	5	5	4	4	2	2	4	2	3	3	4	3	3	4	4	2	3	2	2	3	4	3	3	5	4	5	2	5
663	2	20	2	2	1	2.5	1	5	5	4	4	5	3	5	3	3	3	3	3	7	7	7	7	4	4	4	4	4	4	3	2	4	4	4	4	2	4	2	4	2	4	2	2	2	4	4	2	3	2
664	2	18	1	1	3	7	1	6	6	6	6	6	6	5	5	6	7	7	7	7	7	7	6	4	4	4	4	4	4	4	4	4	2	4	2	4	3	2	4	4	2	4	5	1	3	4	3	3	1
665	1	19	1	1	3	2	1	6	6	6	6	5	5	5	6	5	5	5	5	6	6	6	6	4	4	3	2	2	2	4	2	2	4	1	1	1	1	4	4	4	2	4	4	5	4	4	4	3	5
666	1	20	2	1	1	5	3	7	7	7	7	6	1	5	6	5	7	7	7	7	6	6	7	5	4	2	4	4	3	4	2	5	4	4	4	5	5	5	5	4	2	5	5	3	4	2	2	2	2
667	2	18	1	1	3	6.5	1	6	6	6	7	7	6	5	6	7	7	7	7	7	7	7	5	4	2	4	2	1	1	1	1	2	2	2	4	1	2	2	2	2	1	2	4	1	3	3	3	3	3
668	2	19	2	1	1	3	1	6	4	6	7	5	5	3	4	6	2	4	4	2	5	5	5	2	2	4	2	4	2	2	2	2	2	4	4	2	2	4	3	3	2	4	3	1	4	4	2	4	5
669	2	20	1	1	3	0.5	3	2	1	3	2	2	1	2	1	2	1	2	1	1	2	2	2	1	1	2	2	2	4	2	2	2	4	2	2	2	2	1	2	2	4	2	2	2	2	2	2	4	4
670	1	18	1	1	1	3	1	6	5	5	4	6	6	5	5	4	4	6	6	5	4	4	5	5	3	5	4	4	2	1	1	2	3	2	2	3	3	4	2	1	1	3	4	2	2	2	2	3	4
671	2	20	2	2	3	8	1	5	5	4	5	3	3	4	2	3	5	6	5	3	3	3	2	4	5	4	4	4	4	5	2	2	2	1	3	3	3	4	2	4	3	4	3	2	2	3	2	3	2
672	2	19	1	2	3	3	1	5	6	5	6	4	6	5	5	5	6	5	4	6	5	4	5	3	4	2	3	4	4	3	4	4	3	4	3	4	5	3	4	3	2	2	3	4	3	5	4	2	1
673	2	19	1	1	3	12	1	7	7	7	7	7	7	7	7	3	7	7	5	7	7	7	7	5	5	5	2	4	4	2	1	5	5	5	5	5	5	1	1	1	1	4	5	5	7	5	7	7	5
674	1	20	2	2	1	4	3	6	6	6	6	6	6	6	6	6	6	6	6	6	6	6	6	3	2	2	2	2	2	2	2	2	2	3	4	3	3	2	2	2	2	2	2	2	2	2	2	2	2
675	2	19	1	1	3	4	1	6	6	6	7	5	5	4	5	5	6	5	5	6	6	6	5	2	2	2	1	2	2	2	1	2	2	3	1	2	3	4	4	4	4	3	3	2	4	2	3	1	3
676	2	21	1	2	3	4	1	5	4	3	5	3	4	4	5	5	6	6	6	4	4	4	5	4	4	4	3	3	4	4	2	2	4	3	3	4	3	2	3	2	2	4	4	3	3	3	3	3	3
677	2	18	2	1	3	3	1	6	6	5	6	6	6	5	6	6	6	6	5	6	6	6	6	2	2	2	1	1	1	1	1	2	1	1	1	1	1	1	1	1	1	2	2	2	2	3	1	2	2
678	2	19.25	2	1	3	1	1	7	7	5	2	4	4	3	4	4	7	7	5	7	7	7	7	5	5	5	4	3	5	1	1	5	1	1	1	1	5	5	5	1	1	1	5	1	6	6	7	7	4
679	2	18	2	1	3	5	1	5	5	6	6	7	7	4	4	4	3	3	4	7	7	7	7	4	3	4	3	4	4	4	2	2	3	5	4	3	4	3.75	3	3	1	2	2	4	3	6	3	4	4
680	2	20	2	2	3	3	1	6	6	6	6	6	6	6	6	6	6	6	6	6	6	6	6	4	3	5	4	4	3	4	5	4	4	4	3	5	5	5	4	4	4	3	3	2	1	3	2	2	1
681	2	19	1	1	3	3	3	7	7	7	6	6	6	7	6	6	5	5	6	5	5	6	5	3	3	3	3	3	3	2	2	4	4	3	4	3	4	4	4	4	4	4	4	3	3	3	3	3	3
682	2	19	2	2	3	4	1	6	6	6	6	4	3	3	3	4	5	6	6	6	6	6	6	4	4	4	4	4	4	4	3	4	4	4	4	4	4	4	4	4	4	3	4	2	3	4	4	5	3
683	2	20	2	1	3	2	1	6	6	6	6	6	6	5	5	6	4	5	6	5	6	6	6	2	2	2	2	4	3	2	2	2	3	2	2	2	2	2	2	2	2	2	2	2	2	2	2	2	2
684	1	19	2	999	1	2	1	1	3	4	1	3	3	4	4	5	5	5	6	5	5	6	5	1	1	1	1	3	2	2	2	4	3	2	2	2	2	3	3	4	2	4	4	2	3	2	2	2	3
685	2	19	1	1	3	5.5	3	5	5	5	6	3	3	3	3	3	3	3	5	5	5	5	5	4	3	2	1	4	1	1	4	3	1	4	1	1	4	4	4	4	4	4	4	3	3	3	3	3	3
686	2	19	1	1	3	5	3	5	4	4	5	4	2	3	4	5	1	5	3	5	5	6	4	4	4	4	2	1	4	4	2	4	4	1	4	1	3	2	4	4	2	4	3	4	4	3	3	4	5
687	2	19	2	1	1	3	3	4	5	5	5	6	6	6	5	3	4	7	7	6	6	6	6	3	4	4	2	4	5	3	3	4	4	4	4	4	4	4	4	4	4	5	5	4	4	3	3	3	4
688	2	20	2	2	3	6	2	5	6	5	4	3	4	3	3	4	4	5	4	3	2	3	4	4	5	4	4	4	4	3	2	5	4	3	4	4	5	4	4	3	2	4	4	4	5	5	3	4	5
689	2	19	1	1	3	2	3	6	6	4	6	5	5	5	5	3	3	5	5	5	6	4	4	4	4	4	4	3	4	2	1	5	1	3	4	2	2	4	4	4	4	2	2	3	3	3	3	3	3
690	2	19	1	2	1	5	3	2	5	5	5	5	6	4	4	5	4	4	4	4	5	4	4	5	5	4	3	3	4	4	4	3	4	4	3	2	2	2	3	4	4	4	2	3	3	4	3	3	3
691	2	20	2	2	3	4	1	5	5	5	4	2	1	2	3	4	5	7	6	6	5	5	5	4	4	5	5	5	5	5	5	5	5	5	5	5	4	5	4	4	5	4	5	4	5	6	6	5	5
692	2	19	1	1	3	4	3	7	7	7	7	2	2	2	3	3	2	6	5	4	4	4	5	2	2	5	1	5	4	2	1	5	5	1	1	1	3	4	5	2	3	4	4	3	2	4	2	4	1
693	1	20	2	1	1	5	1	5	6	4	6	6	6	5	5	3	3	2	3	4	3	4	4	4	4	4	3	2	4	4	2	3	3	1	1	2	3	4	4	3	2	4	4	3	4	2	3	3	4
694	2	21	1	3	3	4	1	6	6	6	6	6	5	5	5	5	5	6	5	6	6	5	5	2	2	4	1	2	4	2	2	4	2	1	2	2	2	4	4	4	4	4	4	1	1	1	1	5	5
695	2	18	2	2	3	2	1	7	7	6	6	6	5	5	5	5	7	7	7	7	7	7	5	2	2	2	2	2	3	2	2	2	2	2	2	2	2	1	1	1	2	5	4	1	1	1	1	1	1
696	2	19	2	2	3	1	1	3	5	6	6	6	4	5	6	6	6	6	4	6	4	4	4	2	2	3	1	4	2	2	4	1	2	2	3	2	2	4	4	3	3	2	2	1	1	1	1	1	1
697	2	20	1	2	3	7	1	6	5	5	6	4	2	3	3	2	3	4	5	5	4	4	4	4	5	5	3	4	4	4	3	5	3	3	4	2	4	4	4	3	4	4	4	2	4	4	3	3	5
698	2	19	1	1	1	3	1	3	3	3	3	2	2	1	3	3	2	2	2	2	2	2	2	2	1	2	2	2	2	1	3	2	1	2	3	2	1	2	3	2	1	3	2	1	2	3	2	2	1
699	2	20	1	2	3	5	1	6	6	6	6	5	4	4	4	4	4	4	5	4	4	4	4	4	4	4	4	3	3	4	4	3	4	3	4	3	4	3	4	3	4	3	4	5	5	5	5	5	5
700	2	19.75	1	1	3	2	1	6	6	6	6	6	6	5	6	4	5	6	6	7	7	7	6	3	2	4	2	4	3	3	2	4	3	2	1	2	2	4	4	3	2	3	3	1	3	2	2	3	2
701	2	20	1	2	3	5	1	6	5	5	5	5	5	6	5	4	3	3	3	7	7	7	7	3	4	4	2	2	2	2	2	3	2	2	2	2	2	2	2	2	2	2	2	3	3	3	3	3	3
702	2	20	2	1	1	3	3	3	6	6	6	3	3	3	3	3	3	3	3	7	7	7	7	5	5	5	3	3	3	3	3	2	3	1	1	1	1	2	4	4	2	3	3	2	2	2	2	4	3
703	2	20	2	2	1	10	1	6	4	4	5	5	4	5	5	4	4	4	5	7	6	7	6	4	2	2	2	2	4	4	1	4	4	5	5	1	2	3	2	3	2	3	2	4	5	4	4	4	5
704	2	21	1	2	1	6	3	5	5	6	6	6	6	4	5	6	6	6	6	6	6	6	6	4	4	4	4	4	4	4	2	4	1	1	1	4	2	2	1	1	1	3	4	4	4	3	5	5	4
705	2	19	2	1	3	2	1	5	3	3	5	3	3	2	2	2	2	2	5	4	4	4	4	3	2	2	1	4	2	2	2	2	2	4	4	2	3	2	4	5	1	4	4	3	4	3	3.5	4	3.5
706	2	20	2	1	3	4.25	1	5	5	5	4	6	5	4	5	4	4	4	3	5	5	5	5	3	3	3	4	3	2	2	2	2	2	2	2	2	2	2	2	2	2	2	3	3	3	3	3	3	3
707	2	19	2	2	3	6	1	7	7	7	7	7	7	7	7	6	3	4	5	7	7	7	7	4	2	4	2	4	2	2	2	3	3	4	4	2	2	2	3	3	3	5	4	1	4	2	2	4	2
708	2	18	2	1	3	3	1	6	5	4	6	3	3	5	3	5	6	6	6	2	6	6	6	4	4	2	1	2	1	1	1	1	1	1	4	2	1	4	4	4	1	4	4	1	1	1	1	1	1
709	2	20	1	2	3	6	3	6	5	5	6	4	4	3	3	3	2	5	4	4	6	5	6	5	5	5	5	5	4	4	2	4	5	3	4	4	4	4	5	5	2	5	5	3	4	4	5	5	4
710	2	21	2	2	3	3	1	5	5	5	5	5	5	5	5	4	5	5	5	5	5	5	5	2	2	2	2	2	2	2	2	2	2	2	2	2	2	2	4	4	4	4	4	4	4	4	4	4	4
711	2	20	2	2	1	2.5	1	3	4	4	3	6	6	6	6	5	6	6	6	7	7	7	7	4	4	2	2	2	2	2	2	4	4	4	4	4	4	4	5	5	1	4	3	3	4	4	3	3	3
712	2	19	1	1	3	5	1	2	2	2	2	2	2	2	2	2	2	6	6	6	2	6	2	3	2	2	2	2	2	2	2	2	2	2	2	2	2	2	2	2	2	2	2	2	3	3	2	3	3
713	1	19	2	1	3	4	1	6	6	6	6	6	6	6	6	5	5	5	5	5	5	5	5	3	3	3	2	2	3	4	3	2	4	2	3	2	3	3	3	3	3	4	4	3	3	3	3	3	3
714	1	19	1	2	1	1	1	4	3	3	3	3	3	3	3	3	4	3	4	4	5	4	4	4	4	3	2	4	2	2	2	2	4	2	2	2	2	3	2	3	3	3	3	2	3	3	2	3	3
715	2	20	2	2	2	2	3	5	5	4	5	3	3	3	3	3	3	3	3	4	4	3	3	4	4	4	4	4	4	4	3	3	2	4	2	2	2	3	4	4	4	4	4	3	3	3	3	3	3
716	2	20	2	2	3	5	1	5	6	6	6	6	6	5	6	4	5	6	6	6	7	7	6	4	4	4	4	4	4	3	2	3	3	3	2	4	2	2	2	2	2	2	2	1	1	1	1	1	2
717	2	20	2	2	1	4	3	6	6	6	6	6	6	6	6	6	6	6	6	6	6	6	6	2	2	2	2	2	2	2	2	2	2	2	2	2	2	2	2	2	2	2	2	3	3	3	3	3	3
718	1	20	2	2	3	4	1	7	7	7	7	4	4	4	3	5	5	7	7	7	7	7	7	4	4	4	4	4	2	2	2	2	1	1	1	1	1	2	2	2	2	2	4	1	2	2	1	3	2
719	1	19	2	2	3	6	1	6	6	6	6	5	5	5	5	6	5	5	5	6	6	6	6	3	4	4	2	4	3	2	2	2	2	2	2	2	4	2	2	2	3	4	4	4	5	4	3	3	4
720	1	21	2	2	3	6	1	6	6	6	6	3	5	4	4	3	3	3	5	7	7	7	7	5	5	5	5	5	5	1	1	5	5	1	3	1	2	5	5	5	5	5	5	2	2	2	2	2	2
721	1	19	2	2	3	2	1	4	4	4	5	3	4	3	5	4	3	2	1	5	3	2	2	2	2	1	2	1	2	1	2	1	2	1	2	1	2	1	2	1	2	1	2	5	3	4	3	5	5
722	999	20	999	2	3	5	3	5	4	5	5	6	5	4	4	5	5	5	5	5	4	5	5	4	4	4	3	3	4	4	4	3	2	3	3	3	3	3	4	3	3	4	4	3	4	4	3	4	4
723	1	20	1	2	1	4	3	6	6	6	6	7	7	6	6	3	5	5	5	5	5	5	5	4	4	4	4	4	4	4	3	4	3	3	3	4	3	3	4	4	2	3	4	2	2	1	2	1	2
724	1	20	1	2	1	3	3	6	6	5	6	6	5	4	4	2	5	5	5	7	7	7	7	5	5	5	5	5	5	5	5	4	5	5	5	5	5	5	5	5	5	5	5	2	2	2	2	2	2
725	2	20	1	2	3	2	1	5	6	7	6	6	6	6	6	6	4	5	5	5	5	5	5	4	4	4	4	2	4	2	2	2	2	4	2	4	4	4	4	4	4	4	4	2	2	2	2	3	4
726	2	20	2	2	3	2	1	6	6	5	6	5	5	6	6	6	5	5	4	5	4	4	4	4	4	3	3	2	2	2	2	2	2	2	2	2	2	2	2	2	2	2	2	1	1	1	1	1	1
727	2	19	2	2	3	7	1	5	5	6	6	4	4	4	3	2	2	5	4	6	5	5	5	5	4	4	4	4	4	4	4	4	4	5	3	4	2	4	4	4	4	4	3	4	3	4	3	3	3
728	1	19	2	2	1	5	1	6	5	6	4	5	4	5	6	6	4	4	4	5	6	5	5	4	4	4	2	4	4	4	2	2	3	4	3	4	4	4	3	4	4	4	4	3	4	4	4	4	4
729	2	19	2	2	3	6	3	6	6	6	6	5	1	7	1	5	5	5	5	6	6	6	6	5	4	4	2	2	3	2	2	4	2	4	2	4	3	2	2	3	2	4	4	1	4	4	2	2	5
730	2	20	2	2	3	6	3	6	6	6	6	6	6	5	5	5	7	6	7	7	7	7	7	5	5	5	5	5	5	5	5	5	5	5	5	5	5	5	5	5	5	5	5	4	4	3	3	4	3
731	2	20	2	2	3	2	3	7	7	7	7	7	7	7	7	7	7	7	7	7	7	7	7	3	3	3	3	3	3	2	2	2	2	2	2	2	2	2	2	2	1	1	1	1	1	1	1	1	1
732	2	19	2	2	3	4	1	6	6	6	6	7	6	7	6	6	6	6	6	6	6	6	7	2	2	2	2	2	2	1	1	1	2	2	2	1	2	2	1	1	2	2	1	2	2	2	2	2	1
733	2	20	2	2	3	8	3	7	7	7	7	7	7	7	7	7	7	7	4	4	7	7	7	2	2	2	2	2	2	2	2	2	2	2	2	2	2	2	2	2	2	3	2	7	7	7	7	7	7
734	2	20	2	2	1	4	3	6	5	6	5	6	5	5	6	4	3	3	3	6	6	6	6	2	3	2	3	2	2	2	2	2	2	2	2	2	2	2	2	2	2	2	2	4	4	4	4	4	4
735	2	20	2	2	3	5	3	4	4	4	5	5	5	4	4	3	4	3	4	5	4	4	4	2	2	3	2	2	1	1	1	2	1	1	1	2	1	4	4	3	1	1	1	2	2	2	2	2	4
736	1	20	1	2	3	2	1	6	5	5	5	3	3	3	3	5	5	5	5	4	4	4	4	4	2	4	4	3	4	4	3	2	3	4	4	2	2	2	4	3	2	3	3	3	5	5	5	6	6
737	2	20	2	2	1	3	1	6	6	6	6	6	7	5	6	4	4	5	5	6	6	6	5	4	4	3	2	3	4	2	2	2	2	4	4	2	3	4	4	4	1	4	4	2	3	4	2	4	2
738	1	20	2	2	3	2	1	6	6	7	7	2	3	2	6	6	7	6	7	6	5	6	6	1	5	5	4	5	4	5	4	5	5	5	5	4	4	5	5	5	5	5	5	6	7	7	6	7	6
739	2	20	2	2	3	2	1	5	6	6	6	5	5	6	5	4	5	5	6	6	5	6	6	2	2	3	2	2	2	2	3	1	1	1	1	1	2	1	1	1	1	3	4	5	3	4	2	2	2
740	2	20	2	2	3	2	1	6	5	5	5	5	5	5	5	5	5	5	5	5	5	5	5	3	3	3	2	3	2	2	2	2	2	2	2	2	2	2	2	2	2	2	2	1	1	2	1	1	1
741	2	19	2	2	3	2	1	4	6	6	6	6	2	2	2	4	4	5	5	6	4	4	5	4	3	4	2	2	2	2	2	2	2	2	2	2	2	2	2	2	2	2	2	3	2	2	2	2	2
742	2	20	2	2	1	2	1	5	6	5	4	6	5	5	6	5	6	5	5	6	5	5	4	4	3	4	4	3	4	4	3	4	3	3	4	3	3	3	4	4	2	3	4	4	3	3	4	2	3
743	2	20	2	2	3	1	1	6	6	6	6	6	6	6	6	4	5	7	6	6	6	6	6	5	2	3	2	2	1	1	1	1	1	1	3	1	2	4	4	2	2	2	2	1	4	2	4	3	4
744	1	19	2	2	3	3	3	6	6	6	6	5	6	6	6	5	5	6	6	7	7	7	6	4	4	5	3	4	3	3	3	2	2	4	4	2	2	2	5	4	2	5	5	5	6	6	3	3	6
745	2	21	1	2	3	2	3	5	5	4	5	5	5	5	4	4	3	4	4	5	5	5	3	4	4	4	2	4	2	4	2	4	2	2	2	3	3	4	4	3	2	4	4	2	2	4	2	3	4
746	1	20	2	2	3	4	1	6	6	6	6	6	6	6	6	6	6	6	6	6	6	6	6	4	3	1	1	3	2	4	2	3	2	3	4	2	3	2	3	2	3	3	3	3	2	3	4	3	4
747	1	20	1	2	3	8	3	6	6	5	6	5	6	5	6	5	5	5	6	5	5	6	5	1	2	2	3	2	2	2	1	2	1	2	1	2	1	2	1	2	2	2	2	4	4	4	3	3	3
748	2	20	2	2	3	8	1	5	5	5	5	5	5	5	5	5	5	5	5	5	5	5	5	3	3	3	3	2	2	2	2	2	2	3	2	3	2	2	3	2	2	3	2	1	1	1	1	1	1
749	1	20	2	2	1	9	3	2	3	2	3	2	3	2	3	2	3	2	3	2	3	2	3	1	1	1	1	1	1	1	1	1	1	1	1	1	1	1	1	1	1	1	1	7	7	7	7	7	7
750	1	21	2	2	1	2	1	7	7	7	7	6	5	6	7	3	3	4	5	3	5	3	5	3	3	2	3	4	3	2	3	4	3	4	3	3	2	3	4	3	2	3	4	5	4	6	7	6	4
751	2	20	1	2	3	2	1	7	7	7	7	4	4	3	3	5	4	5	5	6	5	6	6	4	4	4	3	4	3	3	3	4	3	4	4	4	4	5	4	3	3	2	4	1	4	2	2	2	1
752	2	21	1	2	3	4	1	1	1	1	2	2	2	1	2	1	2	3	2	1	3	1	2	1	2	1	2	2	3	1	3	3	3	3	2	2	1	2	3	2	1	2	3	2	2	3	3	2	2
753	2	19	2	2	3	5	1	6	6	6	3	4	5	6	5	5	5	5	5	5	5	5	5	4	4	4	4	3	4	4	3	4	4	4	4	4	4	4	4	4	4	5	4	6	6	6	5	5	6
754	2	20	2	2	3	4	1	2	2	2	1	3	3	3	4	2	3	3	3	2	2	2	2	5	5	5	5	5	5	3	2	5	5	4	4	4	4	4	4	5	5	5	5	2	2	2	2	5	2
755	2	20	1	2	3	6	1	2	2	2	2	2	2	2	2	2	2	2	2	2	2	2	2	2	4	4	3	4	3	4	3	2	4	2	3	4	2	4	2	4	3	4	2	3	3	4	4	4	5
756	2	20	2	2	3	2	1	6	7	7	6	5	6	6	7	6	7	7	7	6	7	6	6	4	3	4	2	4	2	2	2	2	4	2	2	2	2	4	4	4	2	4	4	2	4	3	2	2	3
757	2	19	2	2	1	6	1	6	5	6	7	3	5	4	5	7	7	6	7	6	7	6	5	4	4	4	4	4	4	2	2	4	1	4	3	1	4	4	4	4	3	4	4	4	4	6	3	4	4
758	2	20	1	2	1	1	3	5	6	6	6	2	2	3	2	4	4	4	4	5	5	5	5	2	4	4	1	4	2	1	1	2	1	1	1	1	3	1	1	2	1	3	4	4	4	5	5	4	5
759	1	19	1	2	1	1	3	6	6	6	6	6	6	6	6	4	6	6	6	6	6	6	6	2	4	3	2	2	2	2	2	2	2	2	2	2	2	4	3	4	2	2	2	3	2	2	3	3	3
760	1	19	1	2	1	4	1	6	4	5	5	4	5	3	4	5	5	6	6	5	5	4	4	5	5	5	5	4	5	5	4	4	4	5	5	4	4	4	4	4	5	4	5	4	5	4	4	5	5
761	1	19	999	2	1	2	1	7	6	5	5	4	4	3	3	5	5	6	7	7	7	7	7	5	5	5	5	5	5	5	5	2	2	4	4	4	4	3	2	4	4	4	4	2	4	4	4	5	4
762	1	20	2	2	3	3	1	6	6	6	6	4	4	4	3	3	3	3	2	6	6	5	5	4	4	4	3	4	4	2	2	2	2	4	4	2	2	4	3	4	2	2	2	5	5	5	4	5	6
763	2	19	2	2	1	1	3	4	4	4	4	4	4	4	3	3	4	4	4	4	5	5	5	4	4	2	4	3	3	2	2	2	3	2	1	2	2	2	2	2	2	2	2	3	3	3	3	3	3
764	2	20	2	2	3	5	3	5	5	5	5	5	5	5	5	5	5	5	5	5	5	5	5	4	4	4	4	4	4	4	4	4	4	4	4	4	4	4	4	4	4	4	4	3	3	3	3	3	3
765	1	20	2	2	1	2	1	5	5	5	5	5	5	3	3	4	5	5	3	6	6	6	3	5	5	5	4	4	3	4	2	5	5	5	5	5	5	5	5	5	5	5	5	4	4	4	4	4	3
766	2	19	1	2	1	4	2	4	5	5	5	4	3	4	3	5	5	5	6	4	4	4	4	5	4	4	4	4	4	3	2	4	4	2	2	4	3	2	2	3	4	4	4	2	3	3	2	3	4
767	2	20	2	2	1	8	1	6	6	6	6	6	6	6	6	6	5	5	5	5	5	5	5	4	4	4	4	4	4	4	3	4	2	4	3	4	2	4	4	4	4	4	4	4	4	4	4	4	3
768	1	21	2	2	3	10	1	6	5	5	5	2	3	2	3	2	2	5	2	5	5	5	5	4	4	4	4	4	4	4	4	4	4	4	4	4	2	2	2	3	2	4	4	3	4	4	4	4	3
769	2	20	2	2	3	3	1	6	6	5	6	6	4	5	5	4	4	6	6	5	5	5	4	2	2	2	2	2	2	2	2	3	2	2	3	2	2	4	4	4	2	2	2	1	3	2	1	2	3
770	2	20	1	2	1	2	1	6	6	6	6	6	6	7	6	6	6	6	5	5	6	6	6	5	5	4	4	4	4	4	4	4	1	4	4	4	4	3	4	4	3	2	3	2	2	2	2	2	2
771	2	20	2	2	2	3	1	5	5	5	5	6	6	6	6	6	5	6	6	6	6	6	6	5	5	5	4	4	5	5	5	5	5	4	5	4	2	5	5	4	4	4	4	4	4	4	4	4	4
772	1	20	2	2	1	4	3	5	4	4	6	6	6	5	3	3	3	3	3	5	6	5	5	4	4	4	3	4	4	4	2	2	3	4	2	3	3	4	4	4	4	4	4	3	3	3	3	3	6
773	1	19	1	2	1	1	3	1	4	5	4	2	5	5	3	2	2	3	7	6	7	6	5	5	5	3	4	4	4	5	2	4	5	3	2	4	3	2	2	5	3	5	5	4	5	7	7	6	6
774	2	20	2	2	3	5	1	6	6	6	6	2	2	1	1	2	1	4	4	4	5	5	4	5	5	5	3	4	3	4	4	4	3	4	3	3	2	4	4	5	1	2	3	4	4	5	4	6	6
775	2	20	2	2	3	3	1	7	7	6	7	6	6	6	6	6	7	6	7	7	7	7	7	2	4	4	1	4	3	2	2	4	2	4	2	2	2	4	4	2	2	4	4	2	3	1	1	1	2
776	2	20	2	2	2	5	1	6	6	6	6	6	6	6	6	6	6	6	6	7	7	6	6	4	4	4	3	3	3	4	4	2	3	3	4	4	2	3	3	4	3	3	3	1	2	2	2	4	2
777	1	20	2	2	3	3	1	6	6	6	6	6	6	6	6	5	5	5	5	6	6	6	6	4	4	4	4	4	2	2	2	2	2	2	3	2	2	4	4	2	2	4	2	2	2	2	2	2	4
778	1	20	1	2	3	1	3	4	4	4	5	4	4	5	5	5	3	4	5	5	5	5	5	4	4	3	2	2	2	2	2	3	2	2	2	2	2	4	4	4	3	4	3	7	6	7	7	7	7
779	1	20	2	2	3	1	1	7	7	7	7	6	6	6	6	6	6	7	6	7	7	7	7	4	4	4	2	4	5	5	3	5	5	2	4	2	4	5	5	5	5	5	5	4	3	4	3	4	4
780	2	21	2	2	1	6	1	6	5	5	6	3	6	6	5	6	5	6	6	6	6	6	6	4	4	4	4	4	4	4	4	4	4	4	4	4	4	4	4	4	4	4	4	2	3	1	4	5	2
781	2	19	2	2	1	3	1	6	6	5	6	6	3	5	3	2	2	5	2	5	4	4	4	2	2	2	1	1	1	4	1	4	2	1	1	1	1	4	3	3	2	3	2	2	2	3	2	4	5
782	2	21	2	2	3	0.5	3	7	7	7	7	6	6	6	6	6	6	6	6	6	6	6	6	1	1	1	1	1	1	1	1	1	1	1	1	1	1	1	1	1	1	3	4	1	1	1	1	1	1
783	2	21	2	2	3	4	1	6	6	6	6	4	6	6	6	3	3	3	6	6	6	6	4	4	4	4	2	4	4	2	2	2	4	3	4	2	2	4	4	4	4	4	4	2	3	2	2	2	3
784	2	20	999	2	1	2	1	6	6	6	6	4	4	5	4	4	4	5	4	6	6	6	6	5	5	5	4	4	4	4	3	2	2	4	4	4	3	3	3	4	2	2	3	3	4	5	4	5	4
785	1	23	2	2	3	4	1	6	6	5	6	6	6	5	6	5	5	6	6	6	5	5	4	4	4	4	4	3	4	2	2	4	2	2	3	3	4	4	4	3	4	4	3	3	3	3	3	3	3
786	2	20	2	2	3	2	3	6	6	6	6	4	4	4	4	5	6	6	6	6	6	6	6	4	4	4	4	4	4	4	2	4	4	3	4	4	4	4	4	3	4	5	5	3	5	4	3	3	2
787	1	21	1	2	3	5	3	6	6	6	6	4	4	4	4	5	5	5	4	6	7	7	6	5	5	4	4	4	4	4	4	4	4	3	4	4	4	4	3	3	3	2	2	3	3	4	4	4	4
788	2	22	2	2	3	3	1	5	5	5	5	5	5	5	5	5	5	5	5	5	5	5	5	4	4	4	4	4	4	4	4	4	4	4	4	4	4	4	4	4	4	4	4	2	4	4	2	2	2
789	1	21	2	2	1	4	3	5	5	5	2	6	6	6	6	6	7	7	7	6	6	6	4	4	4	4	4	4	5	5	2	5	1	3	4	4	4	4	3	4	2	4	4	4	4	4	3	4	4
790	2	19	2	2	1	1	1	6	6	6	6	6	6	6	6	4	3	4	4	5	4	4	5	2	3	2	2	2	2	2	4	4	3	4	4	3	2	4	4	4	2	2	3	4	5	5	5	3	3
791	2	20	2	2	3	3	3	5	4	6	5	5	6	5	4	5	6	5	6	5	6	5	6	4	3	4	4	3	4	3	3	2	4	3	2	3	4	2	3	4	3	3	3	2	2	2	3	2	3
792	1	20	2	2	3	8	3	6	5	6	6	5	3	3	3	4	5	5	4	6	7	7	6	4	4	4	4	4	4	4	2	3	2	2	2	2	2	4	4	4	1	2	2	4	4	3	4	5	3
793	2	20	2	2	3	1	1	6	6	6	6	6	5	6	5	6	5	6	6	6	7	7	7	4	4	4	4	3	4	4	2	3	3	4	4	3	3	4	4	4	4	4	4	4	4	4	4	4	4
794	2	21	1	2	1	8	3	5	4	4	4	3	6	4	3	3	3	3	3	6	6	6	6	5	5	5	5	3	5	5	5	5	5	5	5	5	3	3	3	5	1	4	4	4	4	4	4	4	5
795	1	20	1	2	3	5	3	6	6	6	5	6	6	6	6	6	6	6	5	5	5	5	5	4	3	4	4	4	4	3	2	2	3	4	4	3	2	4	3	4	2	3	4	3	4	4	4	4	3
796	1	20	999	2	3	8	3	6	6	5	6	4	4	5	5	5	4	4	4	5	4	4	4	4	4	3	2	2	2	2	2	4	2	2	4	2	2	2	3	4	2	3	3	1	1	1	1	4	2
797	1	20	2	2	1	3	3	5	5	5	4	4	3	4	3	4	4	4	5	5	5	5	4	4	4	4	4	4	4	4	4	4	4	4	4	3	3	3	3	3	3	4	4	4	4	5	3	4	4
798	1	20	2	2	1	3	1	7	7	7	7	6	6	5	6	7	6	6	5	6	6	6	6	2	4	1	1	1	4	2	4	3	1	2	4	1	1	1	3	3	3	4	2	4	4	4	3	3	4
799	1	19	2	2	1	0.5	1	5	5	5	6	4	4	3	4	5	5	5	4	5	6	6	4	2	4	3	2	2	3	2	2	3	2	2	2	2	2	2	2	4	3	2	4	3	4	5	3	3	5
800	1	20	1	2	1	3	1	6	6	6	5	6	5	7	7	7	5	7	6	7	5	7	6	2	2	2	4	4	4	2	4	4	3	2	1	1	2	3	3	2	2	2	2	1	3	1	1	1	1
801	2	20	2	2	2	3	1	5	5	5	5	5	5	5	5	5	4	5	4	5	5	5	5	3	3	2	2	4	3	4	4	4	3	3	4	4	4	4	4	3	2	3	4	2	2	3	2	3	4
802	1	20	1	2	3	5	1	6	5	5	5	5	5	5	5	5	5	5	4	5	5	5	5	4	3	4	3	2	4	4	4	5	2	2	2	2	3	3	4	2	4	4	4	3	4	4	4	4	3
803	1	20	2	2	1	5	1	5	5	5	5	6	6	6	6	6	7	6	5	5	7	7	7	4	4	4	3	3	2	2	3	2	4	3	2	1	1	1	2	3	1	2	1	1	2	1	1	3	3
804	999	21	999	2	1	1	3	6	6	6	7	6	6	5	6	5	5	6	5	5	5	5	5	4	4	4	3	2	2	4	2	3	2	3	4	4	2	4	2	3	2	4	4	3	3	4	2	3	4
805	2	20	2	2	3	3	1	6	6	6	6	5	5	6	6	6	6	6	6	6	6	6	6	4	4	2	3	2	2	2	2	2	2	3	2	2	2	4	3	2	2	1	1	3	4	4	3	4	2
806	2	20	2	2	3	4	3	3	6	6	5	6	3	6	6	6	6	6	3	6	6	6	6	4	4	4	4	4	4	4	4	4	4	4	4	4	4	4	4	5	3	4	4	3	5	5	3	3	2
807	1	21	1	2	1	5	3	7	7	4	7	1	1	1	4	1	4	7	7	7	7	7	7	4	4	5	2	5	5	1	1	5	5	5	4	3	2	2	3	3	4	4	5	6	7	1	1	4	7
808	2	19	2	2	3	10	3	5	5	6	5	4	6	6	5	5	6	4	5	6	4	5	6	4	4	5	4	3	4	4	2	5	4	4	4	3	4	3	4	5	4	4	4	6	7	7	6	5	6
809	2	19	2	2	3	6	1	2	2	5	3	2	4	5	4	5	5	5	6	6	6	6	6	4	4	4	2	4	4	3	2	4	4	4	3	4	2	5	4	4	4	4	4	2	3	4	2	2	4
810	2	20	2	2	3	8	1	6	6	6	6	6	6	6	6	5	6	6	6	6	6	6	6	5	3	4	4	3	4	5	4	3	5	3	2	3	3	4	4	5	3	5	5	3	5	5	4	3	4
811	1	21	2	2	1	10	3	6	6	6	6	4	4	4	4	5	4	5	6	6	6	6	6	4	4	4	4	4	4	3	2	2	4	4	4	3	3	4	4	3	3	3	3	3	3	4	3	5	3
812	1	20	2	2	3	10	3	7	7	7	7	2	1	3	1	1	1	5	3	7	7	7	7	5	5	5	5	5	5	5	2	5	5	5	5	5	5	1	1	5	1	5	5	5	7	7	6	6	7
813	1	20	2	2	1	2	1	5	5	5	5	4	5	5	4	6	6	6	5	6	6	6	6	4	4	4	4	3	4	3	2	1	3	4	2	1	1	4	4	1	1	1	1	1	1	1	1	1	1
814	1	21	1	2	3	4	1	5	4	5	6	4	3	4	5	4	6	6	4	3	5	6	3	2	3	4	2	3	2	1	3	4	3	2	3	3	2	3	1	3	4	2	4	4	3	4	5	6	3
815	1	21	1	2	3	5	2	6	6	6	6	5	4	4	4	5	5	4	4	6	6	6	6	5	5	5	4	5	4	4	3	5	4	5	5	4	3	4	4	4	4	4	4	4	5	6	3	5	5
816	1	20	2	2	3	2	3	6	7	6	7	4	6	6	6	6	5	6	3	7	7	6	6	4	4	4	3	4	2	2	2	4	4	2	2	2	3	4	4	4	2	3	4	4	4	3	2	2	2
817	1	20	2	2	1	8	3	6	6	6	5	6	7	6	4	3	6	5	6	6	5	6	4	4	4	3	3	2	4	4	4	4	3	2	2	2	2	3	3	4	2	3	3	1	4	3	2	3	5
818	2	21	1	2	1	7	3	5	4	3	4	4	3	3	3	4	7	6	7	7	7	7	6	4	4	5	2	5	5	5	5	5	5	4	2	2	2	5	5	5	5	5	4	7	7	7	7	7	7
819	2	21	1	2	3	8	3	7	7	7	7	6	2	4	3	6	5	6	6	7	7	7	7	5	5	5	5	5	3	5	2	5	5	3	5	2	2	2	2	2	1	4	4	2	6	4	4	4	4
820	1	20	1	2	1	14	1	6	6	5	5	3	3	3	3	5	5	5	4	6	6	6	6	4	4	4	4	4	3	3	2	4	3	3	4	3	3	3	3	4	4	3	2	4	4	5	3	5	4
821	1	20	1	2	3	4	2	3	2	2	2	4	3	4	3	3	4	3	4	3	3	3	3	4	4	4	4	4	3	3	4	2	4	1	1	2	2	2	2	2	1	2	2	4	4	4	3	5	4
822	2	20	1	2	3	4	1	6	6	6	5	6	4	3	3	5	5	6	4	6	7	7	5	5	5	5	5	5	3	3	4	2	4	5	3	4	4	4	4	4	2	2	4	2	3	4	2	4	3
823	2	21	1	2	3	8	3	7	7	7	7	5	4	3	5	6	7	7	7	7	7	7	7	5	5	5	5	4	2	5	1	4	5	5	5	4	4	2	4	4	2	1	1	3	6	2	3	2	2
824	2	20	1	2	3	8	1	5	5	6	6	6	6	6	6	6	6	6	6	6	6	7	7	4	4	4	4	4	4	4	4	3	3	3	3	3	3	3	4	3	3	4	3	3	3	3	3	3	3
825	1	20	2	2	3	3	1	6	6	6	6	6	6	6	6	6	5	6	5	6	6	6	6	2	2	2	2	2	4	4	4	4	4	2	4	2	2	2	4	4	4	2	4	4	4	4	4	4	4
826	2	19	999	2	1	2	1	6	6	6	6	6	4	6	6	6	3	3	6	6	5	5	4	4	4	2	2	2	4	2	4	2	2	2	4	4	2	2	2	2	2	2	2	4	3	4	4	4	5
827	2	21	2	2	3	12	1	4	3	3	2	4	2	2	2	2	2	2	2	2	7	7	7	5	5	5	5	5	5	5	5	5	5	5	5	5	5	2	5	5	5	5	5	7	7	7	7	7	7
828	1	20	1	2	3	4	1	6	5	5	6	5	5	4	4	5	4	5	4	5	4	5	5	4	4	4	3	4	4	4	4	4	4	3	2	2	2	3	2	3	2	3	3	4	4	4	4	4	4
829	2	19	2	2	1	5	1	5	5	5	5	4	4	5	6	4	4	5	4	5	4	4	4	4	4	3	2	3	4	4	2	3	3	3	4	3	3	2	3	2	3	3	4	1	2	3	2	2	2
830	2	19	999	2	3	12	1	6	6	6	6	6	6	5	5	6	6	6	6	5	5	5	5	2	2	2	2	2	2	2	2	2	2	2	2	2	2	2	2	4	2	2	2	3	2	2	2	2	5
831	1	20	2	2	2	12	3	4	4	4	5	5	5	5	5.5	5	4	6	5	4	6	5	4	3	4	4	4	4	5	5	4	3	3	3	3	4	3	4	4	2	4	3	4	5	6	6	4	5	7
832	1	22	2	2	1	5	1	6	6	6	5	5	5	6	6	6	7	7	6	6	6	6	5	3	4	4	3	3	3	4	4	2	4	2	4	4	3	4	4	4	4	4	4	6	6	5	4	3	4
833	1	20	2	2	3	4	3	6	5	5	6	5	5	5	5	4	4	4	4	5	6	6	6	4	4	4	2	2	2	1	1	4	2	1	1	2	2	4	4	4	2	4	4	1	3	3	3	3	2
834	1	20	1	2	3	4	1	5	5	6	5	5	5	5	5	4	4	4	5	5	5	4	5	3	3	4	2	3	3	3	3	4	4	3	3	3	2	4	4	4	4	4	3	1	2	4	3	2	3
835	1	20	1	2	1	5	1	5	7	6	7	2	7	4	5	3	5	3	6	4	5	4	5	5	2	3	4	3	2	3	4	3	3	5	2	4	3	3	5	4	5	3	4	3	4	3	2	4	3
836	2	22	2	2	3	4	3	6	6	6	6	5	5	5	5	5	5	5	5	6	6	6	6	5	5	5	4	4	4	3	4	4	4	4	4	4	4	4	4	4	4	4	4	3	3	3	4	4	3
837	2	20	2	2	1	5	3	5	5	5	4	4	4	4	4	4	4	5	5	4	4	4	4	4	3	3	3	3	3	3	3	3	3	3	3	3	3	3	3	3	3	3	3	4	4	4	4	4	4
838	1	24	2	2	1	6	1	6	6	7	7	7	7	7	7	7	7	7	7	7	7	7	7	1	1	1	1	1	1	1	1	1	1	1	1	1	1	1	1	1	1	1	1	1	1	1	1	1	1
839	2	20	1	2	3	14	1	5	5	5	4	5	4	3	3	4	4	5	4	5	5	5	5	5	4	4	2	4	4	4	4	4	4	4	4	4	4	4	4	4	2	2	2	1	2	4	2	4	3
840	1	21	1	2	3	6	1	5	5	5	6	5	5	5	5	6	6	5	5	6	6	6	6	4	4	3	3	4	4	4	3	4	3	4	3	4	3	3	3	4	3	4	3	5	6	5	5	5	5
841	2	21	2	2	3	2	3	6	6	5	5	6	6	5	6	6	5	4	5	5	6	5	4	2	3	2	2	2	2	2	2	2	2	2	2	2	2	2	3	2	2	2	2	3	5	5	3	4	3
842	2	20	2	2	3	4	1	6	6	6	6	6	6	6	6	5	5	6	6	6	7	6	6	4	3	3	3	5	2	2	2	3	4	3	3	3	3	4	4	4	4	4	4	1	1	1	1	4	1
843	2	20	2	2	3	2	3	6	6	6	6	6	6	6	6	6	6	6	6	6	6	6	6	2	2	2	2	2	2	2	4	4	1	1	1	1	1	1	1	1	1	1	1	3	4	5	6	7	6
844	1	20	1	2	3	12	3	6	6	6	6	6	2	5	5	3	3	3	3	5	4	4	4	4	4	4	4	4	2	2	2	3	4	4	4	2	3	4	4	4	2	4	4	1	2	1	1	2	2
845	2	20	2	2	3	2	3	6	6	6	6	6	5	5	5	5	5	5	5	6	6	6	6	4	3	3	3	3	2	2	2	2	2	3	3	3	2	4	4	4	3	3	4	3	4	4	3	2	4
846	2	20	2	2	1	5	1	6	5	6	6	4	4	5	4	3	4	3	3	6	6	6	5	3	4	4	2	3	3	3	3	3	3	3	2	2	2	3	3	3	3	3	3	4	4	4	4	4	4
847	2	20	1	2	1	2.5	1	6	6	6	6	7	7	7	7	6	6	6	6	4	5	5	6	2	2	2	2	2	3	2	2	4	3	1	1	2	2	2	2	2	4	1	2	2	2	2	1	1	1
848	2	20	1	2	999	8	3	6	6	7	7	6	7	4	5	5	6	6	5	5	6	5	6	5	5	5	5	4	4	5	5	4	5	5	5	5	5	4	5	4	5	3	3	4	4	5	5	4	6
849	2	19	1	2	3	4.375	3	6	6	7	6	7	6	4	7	6	7	6	6	7	7	6	7	2	2	2	2	2	3	3	2	3	2	3	2	3	2	3	2	3	2	3	2	2	3	3	2	2	4
850	1	20	2	2	1	5	1	6	6	6	6	6	5	6	5	5	6	6	5	6	7	7	7	5	4	4	2	3	2	2	2	2	2	3	2	1	2	3	2	3	1	3	3	1	3	2	2	2	2
851	2	19	1	2	3	2	3	6	5	5	6	2	3	6	3	5	4	3	2	7	6	6	6	5	4	4	3	4	3	4	2	2	4	3	1	4	4	5	5	2	2	4	4	3	3	5	7	4	6
852	2	21	2	2	1	5	3	6	5	6	6	6	6	6	6	6	5	6	6	5	5	5	5	4	2	2	2	2	2	2	2	2	2	2	3	2	2	4	3	3	2	2	2	3	3	3	3	3	3
853	1	20	1	2	3	3	1	6	6	6	6	6	5	4	4	5	5	5	5	6	6	5	6	5	4	4	2	4	4	3	2	2	3	3	4	4	3	4	4	3	2	4	4	2	2	4	2	2	2
854	1	19	2	2	1	7	1	5	6	6	6	5	6	6	4	5	6	5	3	4	5	5	5	2	2	4	2	4	4	2	2	3	3	4	3	2	3	3	4	2	4	3	3	1	5	3	2	2	4
855	1	21	2	2	1	1	1	7	6	6	6	6	6	5	5	4	2	5	4	3	4	4	4	1	2	2	1	1	1	1	1	2	2	3	2	2	2	3	2	3	2	2	2	1	4	2	3	3	4
856	1	20	1	2	3	1	3	5	5	5	5	4	4	4	4	5	5	5	5	4	4	4	4	4	4	3	2	2	2	2	2	2	2	2	2	2	2	4	4	3	4	4	2	3	3	4	3	4	3
857	2	21	1	2	1	3	1	4	5	4	3	5	3	2	3	5	2	4	5	5	4	4	4	2	2	2	2	3	2	2	2	3	2	1	1	2	1	2	2	2	1	1	1	2	3	3	2	3	3
858	2	20	2	2	3	6	1	6	5	5	5	5	3	4	4	6	4	5	6	6	6	6	6	3.5	3.5	3.25	3.25	3.25	3	3	3	3.25	3	3	3	3.25	2.75	3.75	3.75	3.5	3.25	3.5	3	4	4	4	4	4	4
859	2	19	1	2	3	4	1	6	6	6	6	5	5	5	5	6	6	6	6	6	6	6	6	4	4	4	4	4	4	4	4	4	4	4	4	4	4	4	4	4	3	4	4	4	4	4	4	4	4
860	2	20	2	2	3	3	1	3	5	5	3	6	6	4	6	3	2	3	6	5	6	5	4	4	4	4	5	4	4	4	4	4	4	5	5	5	4	5	5	5	5	5	5	1	1	1	4	4	3
861	2	20	2	2	3	6	1	5	5	5	5	3	3	2	3	3	2	3	3	5	5	5	4	4	4	4	3	4	5	4	2	4	2	2	2	4	4	4	4	4	4	4	4	4	5	5	5	5	5
862	2	20	2	2	3	1	1	7	7	6	6	5	4	4	4	4	5	4	4	5	4	4	5	3	4	3	4	3	2	3	4	3	2	3	4	3	2	3	4	3	2	3	4	4	5	6	7	6	5
863	1	20	2	2	3	5	1	1	3	3	3	3	3	3	2	3	3	3	2	3	3	3	2	3	3	3	3	3	3	3	3	3	3	2	2	3	2	3	3	2	2	3	4	4	4	3	4	3	3
864	2	20	1	2	1	0.5	3	4	5	4	4	4	5	3	5	4	3	5	4	3	3	3	3	1	1	1	1	2	1	1	2	2	1	1	1	3	2	3	3	4	3	4	3	2	3	4	2	3	5
865	1	20	2	2	1	8	3	4	4	4	5	4	4	5	6	4	5	5	5	3	6	4	6	4	4	4	4	4	3	4	4	4	3	4	4	4	4	4	4	4	2	3	3	4	3	4	5	3	4
866	2	20	1	2	1	2	1	6	5	6	6	5	5	5	6	5	6	6	6	6	6	6	6	5	5	5	4	4	4	4	4	4	3	1	1	4	3	3	3	3	2	3	2	3	3	4	4	3	3
867	2	19.5	2	2	3	5	3	6	6	6	6	6	6	6	6	5	6	6	6	6	6	6	6	4	4	4	4	4	3	3	4	3	3	4	3	3	4	3	4	3	4	3	4	4	4	3	4	3	4
868	2	19	1	2	1	2	1	5	4	4	5	5	5	5	4	4	5	5	2	3	2	2	2	4	3	4	3	4	4	3	4	3	2	4	3	3	4	3	4	2	3	4	3	4	3	4	3	4	4
869	2	19	2	2	3	4	1	6	4.75	6	7	6	5	5	5	4	5	5	5	6	6	6	6	4	4	4	2	4	4	4	2	2	2	4	4	4	4	5	5	5	2	4	4	2	2	4	3	3	1
870	1	20	2	2	1	4	1	4	3	4	3	5	4	4	4	5	4	4	4	6	6	6	6	4	4	4	4	4	4	4	3	4	4	4	4	3	4	4	4	4	4	5	5	5	5	6	5	6	6
871	1	20	2	2	1	4	1	6	6	6	6	5	5	5	6	6	6	6	5	5	6	5	6	2	2	4	2	2	3	4	3	3	2	4	2	2	4	4	4	4	2	2	4	2	3	3	2	2	4
872	1	20	2	2	3	5	3	6	6	6	7	7	6	6	7	6	7	6	7	6	7	6	7	2	2	2	1	2	1	2	1	2	1	1	2	1	2	1	1	2	1	2	1	1	1	2	1	1	1
873	2	21	1	2	1	6	1	6	6	5	6	7	7	7	7	6	6	7	5	6	6	7	7	2	1	1	1	1	1	2	1	1	1	2	2	2	1	2	1	2	2	1	1	2	1	2	2	1	1
874	1	21	1	2	3	6	3	7	7	7	6	6	4.5	2	6	1	6	6	6	2	2	2	6	5	5	5	5	5	2	2	2	4	1	5	5	4	5	4	4	4	4	5	5	1	1	1	1	1	1
875	2	20	2	2	3	4	1	7	4	4	4	3	1	1	1	1	2	3	3	2	3	1	3	5	2	5	5	5	5	5	5	5	5	5	5	5	5	5	5	5	5	5	5	4	4	4	4	5	5
876	2	20	2	2	3	2	3	6	6	6	5	6	4	4	4	5	4	5	5	5	5	5	5	4	4	4	2	4	4	4	3	3	2	1	1	3	2	4	4	4	2	5	5	1	4	4	1	1	4
877	2	20	1	2	3	2	1	6	5	4	6	3	3	3	5	5	2	6	5	4	4	4	4	2	2	2	1	2	2	2	2	2	2	2	2	2	2	2	3	3	2	3	4	1	2	1	1	2	1
878	2	20	2	2	3	2	3	4	5	5	4	4	4	3	4	4	4	5	5	5	5	5	5	4	4	4	2	3	3	3	2	3	2	2	4	3	4	4	4	4	2	4	4	4	4	4	4	4	4
879	1	19	2	2	3	2	3	6	6	6	6	6	6	6	6	6	6	7	6	7	7	7	7	4	4	3	4	2	4	4	2	4	4	2	4	4	2	2	4	4	2	4	4	3	4	3	2	3	2
880	2	20	1	2	1	2	3	5	6	5	4	6	6	7	6	6	5	6	5	6	6	6	5	5	3	4	2	4	3	2	2	4	2	2	2	2	3	4	4	3	3	2	4	2	2	2	2	2	2
881	2	20	1	2	1	1	1	6	6	6	6	5	6	6	5	4	4	5	5	6	5	6	6	3	3	4	1	3	1	1	2	1	2	1	2	2	2	3	2	2	2	4	5	3	4	2	4	2	4
882	2	20	2	2	1	6	1	5	5	5	5	5	5	6	6	4	4	4	5	4	4	5	4	3	3	4	2	4	4	3	2	4	3	2	2	2	4	4	3	3	2	4	4	3	3	3	3	4	4
883	1	19	2	2	1	1	3	7	7	7	5	3	3	3	3	4	2	5	2	2	2	2	1	1	2	2	2	1	1	1	1	2	1	2	1	2	2	2	2	1	1	1	1	1	2	1	2	1	2
884	1	20	2	2	1	4	1	6	6	6	6	5	5	6	6	5	4	6	5	5	5	5	5	4	4	4	3	4	4	3	2	2	2	2	3	4	3	5	4	4	3	4	4	4	5	5	5	5	5
885	1	20	1	2	1	6	3	6	5	6	6	4	4	5	4	5	5	6	6	4	5	5	4	4	3	4	2	4	4	2	2	3	4	2	4	2	4	3	4	4	2	2	4	4	4	3	2	3	4
886	1	20	999	2	3	5	1	6	6	6	6	1	1	1	1	6	6	6	6	6	6	6	6	5	5	5	5	5	5	5	5	5	5	5	5	5	5	5	5	5	5	5	5	3	3	5	3	4	3
887	2	20.25	1	2	1	4	3	5	5	5	5	5	5	4	4	4	4	5	4	5	4	5	4	5	5	5	5	5	5	4	3	3	4	2	4	4	3.25	4	5	3	3	3	4	3	4	5	4	4	5
888	2	20	1	2	3	5	1	6	6	5	6	6	6	5	5	4	4	4	5	4	4	4	4	2	3	2	2	3	2	2	4	4	3	4	4	3	2	3	3	3	2	2	3	1	2	4	2	2	3
889	2	21	2	2	3	5	1	6	6	6	6	6	6	6	6	6	6	6	6	6	6	6	6	2	2	2	2	2	2	2	2	2	2	2	2	2	2	2	2	2	2	2	2	2	3	2	2	2	2
890	2	19	2	2	1	6	3	6	6	6	5	5	5	5	5	5	5	7	3	6	6	6	6	4	4	4	4	4	4	4	4	4	3	4	4	4	3	2	2	3	2	4	4	1	4	3	1	1	1
891	2	20	2	2	1	8	1	4	5	5	4	4	4	4	5	5	5	5	5	5	5	5	5	4	4	4	3	4	2	2	4	3	4	2	4	2	3	4	4	3	2	3	4	1	1	1	1	1	1
892	2	20	1	2	3	3	1	6	5	5	6	6	6	5	5	4	4	4	4	5	5	5	5	2	3	4	2	3	2	3	2	3	2	3	2	2	2	3	3	2	2	3	3	1	4	3	2	3	4
893	2	20	2	2	3	4	1	5	6	5	5	5	5	5	5	5	5	6	5	6	5	5	5	4	2	2	2	2	4	4	2	2	4	2	2	2	2	2	2	2	2	2	2	1	1	1	1	1	1
894	2	20	2	2	1	2	1	5	5	4	4	5	5	6	6	4	4	4	4	6	6	6	6	4	4	4	4	3	2	2	2	2	1	4	4	2	3	4	3	2	2	2	4	3	3	5	5	4	6
895	2	20	1	2	3	3	3	5	5	5	4	3	5	6	5	4	5	5	3	3	2	3	3	2	3	3	2	2	2	2	2	2	2	3	3	2	2	3	3	4	2	3	3	3	3	3	2	2	3
896	1	20	2	2	1	2	1	3	4	4	5	6	6	6	5	5	5	5	4	5	5	4	4	3	4	3	2	2	2	2	2	2	2	2	2	2	2	2	2	2	2	2	2	3	3	3	2	3	3
897	2	20	2	2	1	2	1	6	6	6	6	2	3	2	2	5	3	4	3	4	5	5	4	2	2	2	1	2	1	1	1	1	1	2	2	1	1	2	2	4	4	2	3	2	3	4	3	4	4
898	2	20	2	2	3	3	3	7	6	6	6	4	4	3	4	4	5	5	6	7	7	7	7	4	4	4	4	3	4	4	4	4	3	3	4	4	4	4	4	3	3	3	3	4	4	4	4	4	4
899	2	19	2	2	3	3	3	7	7	7	7	7	7	7	6	7	7	7	7	7	7	7	7	1	1	1	1	1	1	1	1	1	1	1	2	1	1	1	1	1	1	1	1	1	2	1	1	1	1
900	1	19	2	2	1	3	1	7	7	7	7	5	5	7	5	7	7	7	5	6	5	7	5	1	2	3	1	2	1	1	1	1	1	1	1	1	2	1	1	1	1	2	2	2	2	2	3	3	2
901	1	19	1	2	1	3	1	6	6	5	3	4	3	3	3	7	6	6	7	7	7	7	6	4	2	5	2	4	2	3	4	2	4	2	2	4	4	4	4	4	4	4	4	2	4	4	3	5	4
902	1	20	2	2	1	2	1	6	6	6	6	2	4	5	5	4	6	6	7	6	6	6	5	2	3	3	1	1	1	1	1	1	2	1	4	2	2	3	4	2	3	3	3	3	4	3	2	3	3
903	1	20	2	2	3	3	1	7	7	7	7	7	7	7	6	5	5	7	7	7	7	7	7	5	3	4	4	2	5	2	2	4	1	1	1	1	1	1	1	2	1	1	1	1	1	1	1	1	1
904	1	20	2	2	3	7	1	5	5	5	5	5	5	5	5	4	5	5	5	4	4	4	4	4	2	4	3	4	4	4	4	4	4	4	4	4	4	4	4	4	4	4	4	4	3	4	3	3	3
905	1	20	2	2	3	8	1	7	7	7	7	7	7	7	7	3	7	7	7	4	4	4	4	2	2	5	2	4	4	4	4	4	4	4	4	4	4	4	4	4	4	4	4	3	3	3	3	3	3
906	1	20	2	2	3	7	1	5	4	5	5	4	4	6	4	3	5	5	4	5	5	6	4	4	4	4	4	4	4	4	4	4	4	4	4	4	4	4	4	4	3	4	4	1	1	1	1	1	1
907	1	21	1	2	1	3	3	6	6	7	6	6	5	6	4	5	5	6	6	6	6	6	6	2	4	4	3	4	4	4	2	3	2	2	2	4	3	4	3	2	2	4	4	4	4	4	5	3	4
908	1	19	2	2	1	1	1	6	6	6	6	6	6	6	6	6	5	6	6	5	5	6	6	4	2	2	1	1	1	3	1	3	2	1	5	1	1	2	3	3	1	4	4	3	3	3	3	3	3
909	2	20	1	2	3	2	1	6	6	6	6	6	6	6	6	6	6	6	6	5	7	7	6	4	4	4	2	4	4	2	2	1	2	1	2	2	3	3	2	2	2	3	2	3	4	2	4	2	3
910	1	19	2	2	1	1	3	5	5	5	5	5	5	5	5	5	5	5	5	5	5	5	5	1	3	2	1	3	1	1	1	4	3	1	1	1	1	4	4	4	1	1	4	3	3	3	3	3	3
911	1	20	2	2	1	6	1	6	3	6	3	6	6	6	6	4	6	6	6	6	6	6	6	4	2	2	2	2	2	2	2	2	2	2	2	2	2	2	3	2	2	2	2	1	3	5	3	4	4
912	1	20	1	2	1	2	1	6	5	5	6	5	7	5	4	6	5	7	6	5	6	7	6	3	3	3	3	3	3	2	3	4	4	2	3	2	3	3	2	3	2	3	3	3	3	3	3	3	3
913	2	20	1	2	3	1	3	6	6	6	6	5	5	5	5	5	5	5	5	6	6	6	6	3	4	4	3	4	4	4	3	4	4	4	3	3	4	4	4	4	2	4	4	2	3	4	3	4	2
914	1	20	999	2	3	6	1	3	4	4	4	4	4	4	4	4	4	5	5	5	5	5	5	4	4	4	4	4	3	4	3	3	3	3	2	3	3	4	4	4	2	4	4	4	4	4	3	4	5
915	2	20	2	2	1	2	1	6	6	6	6	6	5	5	5	4	3	4	3	3	3	3	4	4	4	4	2	4	3	2	2	2	2	2	2	2	3	4	3	3	2	2	2	3	3	3	2	2	4
916	1	19	1	2	1	5	1	5	6	6	5	5	5	5	6	6	5	6	5	6	5	5	6	4	4	4	4	4	4	4	4	4	4	4	4	4	4	4	3	3	4	4	4	4	4	4	4	4	4
917	1	21	2	2	1	5	1	6	6	6	6	4	4	4	4	4	3	5	4	5	4	4	4	4	4	4	3	3	4	4	4	3	4	4	4	4	3	4	4	3	4	4	4	4	4	4	3	4	5
918	1	20	2	2	3	6	3	5	6	6	6	6	6	5	5	4	4	4	4	6	6	6	6	4	4	4	3	3	3	3	3	3	3	3	3	3	3	3	3	3	3	3	3	3	3	3	3	3	3
919	1	19	1	2	1	3	1	6	6	5	6	3	4	3	3	2	2	4	2	4	3	2	2	1	2	2	2	2	1	4	2	2	4	4	2	3	2	4	4	4	4	4	3	1	4	3	2	2	5
920	1	20	1	2	3	6	1	7	5	5	7	4	2	1	2	3	5	5	5	6	6	6	4	5	2	4	2	5	4	4	3	5	5	2	2	5	5	5	5	5	2	4	4	1	2	4	2	2	2
921	2	20	2	2	3	6.5	3	5	5	5	4	4	5	4	5	5	5	5	5	5	5	5	5	4	4	4	4	4	4	2	2	2	2	4	4	4	4	2	2	3	2	4	4	4	4	4	4	4	4
922	999	20	999	2	3	2	3	6	6	6	6	3	4	3	4	3	2	3	1	5	4	5	4	3	4	2	3	1	4	4	4	3	2	3	4	2	2	3	3	2	4	3	2	4	3	5	3	3	4
923	2	20	2	2	3	3	3	4	5	4	3	3	3	4	5	4	5	5	5	4	2	2	3	5	4	4	4	4	4	3	4	1	3	3	4	3	4	3	2	3	4	3	4	4	3	4	5	3	4
924	1	20	2	2	1	3	3	4	3	4	3	5	4	4	4	4	5	2	3	1	2	2	3	4	4	4	4	3	4	4	4	5	5	3	2	3	3	4	3	3	2	3	4	3	2	4	4	3	2
925	2	18	2	2	3	8	1	4	4	4	4	4	5	4	4	4	4	4	4	4	4	4	3	2	2	3	3	3	2	2	3	3	3	3	2	2	2	4	4	3	2	3	3	4	4	4	4	4	4
926	1	20	1	2	3	4	3	2	4	3	5	3	4	2	4	6	5	4	3	5	4	2	7	2	3	4	1	2	4	3	2	5	4	2	3	3	4	2	1	4	2	3	4	2	3	4	3	5	6
927	2	20	1	2	3	2	3	6	6	6	6	6	6	6	6	6	5	5	5	6	6	6	6	3	2	4	2	3	4	4	2	4	2	2	2	2	2	2	2	2	2	4	4	2	3	4	2	3	3
928	2	20	1	2	3	0.5	2	4	6	6	6	6	4	3	4	4	1	1	5	6	6	6	4	5	5	5	5	5	5	5	3	3	5	3	5	3	4	5	5	5	5	5	5	4	4	4	5	4	4
929	1	20	2	2	3	2	1	7	7	4	3	5	3	5	6	7	3	7	7	7	7	5	6	3	3	3	3	4	4	4	4	4	4	5	3	3	4	5	3	4	3	4	5	3	3	3	3	3	3
930	2	21	1	2	3	2	1	6	6	6	6	6	6	5	5	5	5	5	6	6	5	6	6	2	4	2	2	2	4	2	2	3	3	2	2	2	3	3	2	2	2	3	3	4	3	3	3	5	4
931	2	19	1	1	1	0.5	1	6	6	6	6	6	6	6	6	6	6	6	6	6	5	5	5	2	2	3	2	2	2	2	1	2	2	2	4	2	2	3	2	2	2	2	2	1	2	2	1	2	2
932	1	19.5	1	1	2	3	3	6	6	6	6	4	4	5	5	6	5	6	5	6	6	6	6	5	5	4	4	4	4	4	4	4	4	3	4	3	2	2	3	3	2	2	2	3	4	3	2	4	4
933	1	19	2	1	3	2	1	5	6	6	6	5	6	4	4	5	5	5	4	5	4	4	4	4	4	2	3	2	4	4	3	4	4	4	3	3	4	2	3	3	4	4	4	1	2	2	3	2	2
934	1	19	1	1	3	6	3	7	6	6	6	5	5	4	4	4	4	5	5	5	6	6	6	5	5	5	5	5	5	5	5	5	5	4	5	4	5	4	5	5	5	5	5	3	3	2	2	3	3
935	2	18	2	1	1	6	1	6	5	7	7	5	5	5	5	7	6	7	6	5	5	5	4	5	5	5	5	5	5	5	4	5	5	3	4	3	3	5	4	5	4	3	2	4	5	5	5	4	3
936	1	19	1	1	1	4	1	5	6	6	6	5	6	5	4	3	5	5	5	6	6	6	6	4	4	4	4	3	3	4	2	3	2	3	4	2	3	4	4	4	3	4	4	4	4	5	5	5	5
937	2	19	1	1	3	2	3	6	5	6	5	5	5	6	6	6	5	5	5	6	6	5	6	4	2	2	2	4	3	2	2	3	4	2	3	4	2	3	4	3	2	3	4	3	4	4	3	3	3
938	1	19	2	1	3	5	3	3	3	3	4	4	4	4	4	4	4	4	4	5	5	5	4	1	1	4	2	3	4	3	4	4	4	3	3	4	3	3	4	4	4	4	4	4	4	4	4	4	4
939	1	18	1	1	3	4	3	5	5	5	5	6	4	4	5	5	3	3	4	5	5	4	4	4	4	4	3	4	2	4	2	2	1	2	2	2	2	2	2	3	2	4	4	4	4	4	3	3	5
940	1	18	1	1	3	2	1	6	6	6	6	5	5	5	6	5	5	5	5	7	6	6	6	4	4	4	3	3	2	2	2	2	2	2	2	2	2	2	2	2	2	3	3	4	4	4	4	4	4
941	1	19	1	1	3	1	3	6	3	6	6	5	4	3	3	6	6	6	6	6	5	4	3	4	4	4	2	2	2	2	2	4	1	1	4	1	1	1	1	4	2	2	2	1	1	1	1	3	4
942	1	20	1	1	3	5	2	5	6	6	5	6	5.5	4	6	5	5	3	4	6	6	6	5	4	2	3	2	2	2	3	2	2	1	1	2	1	2	4	2	2	2	1	2	2	2	4	3	3	4
943	1	19	1	1	1	1	1	6	7	7	7	6	7	4	5	2	4	5	4	6	6	5	4	2	3	3	2	2	2	2	2	3	2	1	1	1	3	3	2	2	2	2	2	1	3	1	1	2	2
944	2	18	1	1	3	2	3	7	7	7	7	6	6	5	6	6	7	7	7	7	6	6	6	2	2	2	2	2	4	2	2	4	4	4	4	2	2	2	4	2	2	2	2	1	1	1	1	1	1
945	1	19	2	1	1	7	1	6	6	6	6	6	6	6	5	4	6	3	5	3	5	4	6	2	2	2	3	2	3	2	3	4	2	4	2	3	2	3	2	4	2	4	4	4	4	4	3	4	3
946	1	20	1	1	1	8	1	7	7	7	7	7	7	7	4	4	1	1	7	7	7	7	4	5	5	3	1	2	4	2	1	1	1	3	4	4	3	3	3	2	2	5	5	7	7	7	2	5	7
947	2	20	2	1	3	3	1	1	2	3	3	4	3	2	3	4	3	5	5	4	3	5	4	2	3	2	1	3	5	3	4	2	4	1	3	4	3	2	4	3	2	5	1	4	4	3	2	3	1
948	1	19	2	1	3	4	3	7	7	7	7	7	7	3	2	2	3	3	3	5	5	5	4	4	4	4	3	4	4	4	2	1	4	2	2	2	3	3	3	2	3	4	4	5	5	5	5	5	5
949	1	19	1	1	1	4	3	7	7	7	7	7	7	3	4	2	3	3	3	5	5	5	4	4	4	4	3	4	4	4	2	1	4	2	2	2	3	3	3	2	3	4	4	5	5	5	5	5	5
950	2	19	1	1	3	2	3	6	6	6	6	6	5	6	5	4	4	4	5	5	5	5	5	4.25	4	4	3	3.5	3.25	3.25	2.25	2.25	3.5	2	2.5	2.25	3	3	3.25	2.75	2.75	3.5	3.5	2	2	2	2	2	5
951	1	20	1	1	1	3	1	4	6	6	6	6	6	6	6	6	6	6	6	6	7	6	5	4	4	4	2	2	2	2	2	2	2	2	2	2	2	4	4	3	2	2	2	3	3	3	3	3	3
952	2	18	1	1	1	7	1	5	5	5	4	4	3	4	3	5	5	6	5	4	4	4	4	5	4	4	4	4	3	3	3	5	4	2	4	3	4	2	3	4	3	4	4	1	3	4	1	3	3
953	1	19	2	1	3	3	1	3	4	5	3	6	5	3	4	4	5	3	5	4	3	5	4	2	2	4	2	3	4	2	3	4	2	3	3	3	2	4	3	2	3	4	3	3	4	5	4	5	4
954	1	19	1	1	3	3	1	4	4	4	4	5	5	5	6	6	6	6	6	4	4	4	5	4	4	3	2	2	4	4	1	4	2	2	1	1	1	1	1	2	1	4	4	1	2	3	1	4	4
955	2	20	2	1	3	3	1	6	6	6	6	5	6	5	5	6	7	7	7	5	5	5	5	4	2	3	4	2	2	2	2	3	3	4	3	2	2	3	1	1	1	1	4	2	2	2	2	2	1
956	1	19	1	1	3	4	999	4	4	5	5	6	6	6	6	6	6	6	6	6	6	6	6	2	2	2	2	2	2	2	2	2	2	2	2	2	2	2	2	2	2	2	2	1	1	1	1	1	1
957	2	18	2	1	1	5	1	7	7	7	7	7	7	7	7	7	7	7	7	7	7	7	7	3	3	3	1	1	1	1	1	1	1	1	1	1	1	1	1	1	1	1	1	1	1	1	1	1	1
958	2	21	2	1	3	3	1	6	6	6	6	6	6	6	6	6	6	6	6	6	6	6	6	2	2	2	1	1	1	1	1	1	1	1	1	1	1	1	1	1	1	1	1	1	1	1	1	1	1
959	2	19	2	1	2	4	999	6	6	6	6	6	6	6	6	6	6	6	5	6	6	6	5	4	4	4	3	3	3	4	3	3	3	4	3	5	3	3	3	3	3	4	3	4	4	4	4	4	4
960	1	18	1	1	3	4	3	3	3	3	2	6	6	6	6	6	6	6	6	6	6	6	6	5	5	5	4	5	3	4	2	4	4	3	4	4	5	4	3	3	2	4	4	4	4	4	4	4	4
961	1	19	2	1	3	3	3	5	5	5	5	5	5	5	5	5	5	5	5	5	5	5	5	4	4	4	3	4	4	4	3	4	4	3	2	2	2	4	4	4	3	4	4	3	3	3	3	3	3
962	1	19	1	1	1	2	1	4	4	4	4	4	4	4	4	4	4	4	4	4	4	4	4	3	3	3	3	3	3	3	3	3	3	3	3	3	3	3	3	3	3	3	3	1	1	1	1	1	1
963	2	18	1	1	3	0.5	1	7	6	6	7	5	6	4.25	7	6	6	7	6	5	5.25	7	6	5	5	4	4	5	4	5	2	2	3	2	3	4	3	4	4	2	4	2	3	2	3	3	4	2	3
964	2	19	1	1	3	5	3	6	7	7	5	5	3	3	4	5	6	7	7	7	7	7	7	4	3	3	4	2	2	3	1	2	1	3	3	2	2	3	3	3	1	3	3	5	5	5	4	4	3
965	2	18	2	1	3	10	1	6	6	6	6	1	6	5	3	3	5	6	5	6	5	5	6	5	5	5	3	4	4	2	2	2	2	5	1	2	3	4	5	4	3	3	3	1	1	2	3	2	2
966	1	19	1	1	3	2	3	6	6	6	6	6	6	6	6	5	5	5	5	5	5	5	5	4	4	4	3	4	4	4	3	4	4	4	3	4	3	4	4	4	3	3	3	3	4	4	4	4	3
967	1	18	1	1	3	6	1	6	6	6	6	4	4	4	3	4	3	5	5	5	6	6	5	4	4	4	4	4	4	4	4	4	4	4	4	4	4	4	4	4	4	4	4	3	4	4	3	4	4
968	2	19	2	1	3	3	3	5	6	6	6	4	3	3	5	3	4	5	4	6	6	6	5	2	4	3	2	2	4	3	2	4	4	2	2	2	2	4	4	4	3	3	3	3	3	4	3	4	3
969	2	18	2	1	1	2	3	6	6	6	7	5	5	6	7	7	4	3	4	7	7	7	5	2	2	2	3	3	1	1	1	1	1	1	2	2	2	1	2	2	2	1	1	3	3	2	2	2	1
970	1	19	1	1	2	2	3	3	3	2	3	3	2	3	2	4	2	4	3	3	3	3	3	2	2	2	3	3	3	2	2	2	3	3	3	2	3	4	2	3	2	2	3	2	2	2	3	3	3
971	1	19	1	1	1	4	1	6	5	6	6	6	5	5	5	5	3	5	3	7	7	7	6	2	2	3	1	4	2	2	2	2	2	2	1	1	4	4	2	2	2	2.5	3	2	1	4	2	4	2
972	2	18	2	1	3	6	1	4	5	4	4	6	4	3	3	2	3	4	5	6	5	5	4	3	3	3	2	2	2	3	4	4	4	5	5	5	4	3	3	3	3	4	2	4	4	3	3	2	4
973	2	19	1	1	1	5	1	5	5	6	6	4	4	4	4	3	4	4	4	5	5	5	5	4	4	4	4	4	4	4	4	4	2	3	3	3	3	4	4	4	4	3	4	3	3	3	3	3	4
974	1	18	2	1	3	4	3	6	6	6	7	6	6	6	3	5	6	7	2	7	7	7	6	4	4	2	2	2	2	4	4	4	5	3	2	4	2	4	5	5	2	2	5	5	5	5	3	5	4
975	2	19	1	1	3	10	1	6	5	6	6	5	5	4	4	4	4	4	4	4	4	4	4	2	2	3	2	2	2	2	2	3	3	2	2	3	4	4	4	4	2	2	3	1	1	1	1	1	5
976	1	21	2	1	3	6	3	5	6	6	6	5	6	4	5	6	6	6	6	6	5	5	4	4	4	4	4	3	4	4	4	4	4	3	4	3	3	4	4	4	3	3	4	4	4	4	4	4	3
977	1	19	1	1	2	2	2	7	7	7	7	7	7	7	7	7	7	7	7	7	7	7	7	4	4	4	4	4	4	3	3	3	4	4	4	4	4	4	4	4	4	4	4	1	4	4	4	2	2
978	2	19	2	1	1	4	1	5	5	5	5	5	5	5	5	5	5	5	5	5	5	5	5	4	4	4	4	4	4	4	4	4	4	3	4	4	4	4	4	4	4	4	4	2	4	4	4	4	3
979	1	20	999	1	1	3	1	7	7	7	7	7	7	7	7	7	7	7	7	7	7	7	7	5	5	5	3	2	3	2	2	2	2	2	2	2	2	2	2	1	1	1	1	3	4	4	6	6	3
980	1	19	1	1	1	2	3	7	7	7	7	6	6	5	4	6	6	6	6	6	6	5	5	2	2	3	3	3	2	1	1	1	1	1	1	1	1	1	1	2	1	1	1	1	1	1	1	1	1
981	2	21	2	1	2	5	3	6	5	5	5	5	5	5	5	5	5	5	5	5	5	5	5	1	2	2	1	2	2	2	2	2	2	2	2	2	2	2	2	2	2	2	2	3	3	3	3	3	3
982	1	20	1	1	1	4	1	5	5	4	4	5	4	4	4	5	5	6	6	7	7	7	6	3	2	4	3	4	5	4	4	5	3	2	3	3	4	3	3	2	2	3	3	4	4	4	3	5	6
983	1	20	1	1	1	1	1	5	5	5	5	5	5	2	3	2	5	5	5	5	5	2	3	2	4	4	2	5	4	4	4	4	4	2	4	1	2	4	4	4	4	4	4	1	4	4	1	4	5
984	2	18	1	1	3	4	1	4	6	6	6	6	7	7	7	6	5	4	4	7	6	6	6	2	2	4	2	3	3	2	2	2	2	2	3	2	2	2	4	4	3	2	2	1	3.5	4	3	3	2
985	1	18	2	1	3	3	1	6	6	6	6	4	5	3	5	5	4	6	6	6	7	7	7	4	5	5	5	5	5	5	5	4	5	4	2	5	5	3	5	2	2	5	5	3	4	3	3	4	3
986	2	19	1	1	3	5	3	6	5	4	5	4	3	4	4	5	5	5	4	5	5	4	5	5	4	4	4	3	2	2	2	4	3	2	3	4	3	2	4	3	3	5	5	1	2	3	4	2	4
987	1	20	1	1	3	0.5	3	5	5	6	6	6	5	5	5	5	4	4	4	5	4	4	5	3	2	3	1	1	1	1	1	1	1	1	1	1	1	2	1	1	1	1	1	1	3	3	2	2	3
988	1	19	2	1	1	1	1	3	6	4	6	6	6	6	6	4	4	6	3	5	5	4	4	2	2	2	2	3	2	2	2	3	2	2	2	2	2	2	2	2	2	2	2	1	4	3	3	3	4
989	2	20	2	1	3	2	1	5	6	5	6	5	5	5	5	5	5	6	6	6	5	6	6	1	1	1	1	1	1	1	1	1	1	1	1	1	1	1	1	1	1	1	1	1	1	1	1	1	1
990	1	19	1	1	3	7	1	5	6	6	5	5	5	5	5	5	6	6	6	5	5	5	5	4	4	4	3	3	4	2	2	3	2	2	2	4	3	4	4	3	2	4	4	1	2	2	2	3	2
991	1	19	2	1	3	8	3	6	6	6	6	3	2	3	2	3	3	4	4	5	6	6	6	4	4	4	4	4	4	4	4	4	4	4	4	4	4	4	4	4	2	3	3	6	6	6	6	6	5
992	1	18	1	1	1	6	3	6	6	6	6	4	4	3	4	5	5	6	7	6	6	6	5	5	5	5	5	5	4	4	4	4	4	4	4	4	4	3	3	4	4	3	4	4	4	3	3	5	3
993	1	20	1	1	3	8	2	5	4	4	5	4	4	5	4	4	5	5	5	6	6	6	5	3	2	2	2	3	4	2	3	4	4	2	2	3	3	3	2	3	2	3	4	3	3	4	3	4	4
994	1	19	1	1	3	7	3	6	5	6	6	4	5	3	3	4	6	7	5	4	4	4	3	4	4	4	2	2	2	2	2	2	2	2	2	2	3	4	2	3	3	2	2	4	4	4	3	3	4
995	2	19	2	1	3	6	1	6	6	6	6	4	4	5	4	5	4	4	4	5	5	5	5	5	5	5	5	5	5	5	5	5	3	4	2.25	3	3	3	3	3	3	3	3	3	3	3	4	4	4
996	1	18	1	1	2	7	3	4	3	4	4	5	5	3	4	3	4	4	3	5	4	4	4	4	4	4	4	4	4	4	4	4	4	4	4	4	4	4	4	4	4	4	4	4	4	4	4	4	4
997	2	20	1	1	3	4	1	6	6	6	6	6	5	6	5	3	7	7	7	6	6	6	6	4	4	4	1	5	5	5	1	3	4	3	1	4	4	4	4	4	2	4	4	1	4	4	1	3	2
998	1	19	2	1	999	5	1	7	6	6	7	4	4	3	4	5	5	6	6	7	6	7	6	4	4	2	4	2	2	3	1	4	4	1	1	1	1	1	1	4	1	5	5	4	4	4	3	3	3
999	1	19	1	1	3	2	3	6	6	6	6	6	6	6	6	6	6	6	6	6	6	6	6	2	2	2	2	2	2	2	3	2	2	2	2	2	2	2	2	2	2	2	2	2	2	2	2	2	2
1000	2	21	2	1	1	5	1	6	6	7	5	6	5	6	5	4	5	6	5	4	6	6	5	2	2	1	2	1	2	3	2	1	1	1	2	2	2	1	2	1	2	3	2	3	3	3	4	3	2
1001	2	20	1	1	1	6	1	5	5	6	6	5	6	4	5	6	6	6	6	6	5	5	5	4	4	5	4	4	5	4	3	4	4	4	4	4	5	5	5	4	4	4	3	3	4	5	5	5	5
1002	1	19	1	1	1	14	1	6	6	6	6	6	6	5	6	7	7	7	7	7	7	7	7	4	3	2	4	4	2	2	2	4	4	4	4	4	4	4	4	4	4	4	4	1	4	3	2	4	2
1003	1	19	2	1	3	8	3	6	4	6	6	3	3	3	4	3	4	4	4	7	7	7	7	4	4	4	4	4	4	4	3	2	4	4	4	4	4	4	4	4	3	3	4	2	3	4	3	4	4
1004	1	19	1	1	3	3	2	7	7	6	6	2	2	4	3	4	4	5	5	7	7	7	6	5	5	4	5	4	4	4	1	3	4	4	2	4	3	5	5	5	2	3	2	4	6	3	3	4	2
1005	1	19	1	1	3	9	2	4	4	6	4	1	1	1	1	2	2	6	6	7	7	7	7	5	5	5	5	5	5	5	1	4	5	4	4	2	2	4	5	5	2	4	4	6	6	6	7	7	4
1006	1	19	2	1	3	2.5	3	6	5	6	6	6	6	6	4	6	6	6	5	6	6	6	6	2	2	3	2	2	2	2	2	2	1	2	2	2	2	2	3	2	2	2	2	3	3	3	3	3	2
1007	1	19	1	1	3	6	3	5	6	6	6	6	6	6	6	6	6	6	6	6	6	6	6	5	5	5	4	2	2	2	2	2	2	4	4	2	3	2	4	2	2	2	2	1	4	4	2	4	2
1008	1	19	1	1	3	4	1	3	5	4	5	5	3	4	5	5	4	5	5	5	5	5	5	3	3	4	3	4	3	3	2	2	3	2	3	3	4	3	3	3	3	4	3	4	4	4	4	4	4
1009	1	19	1	1	1	2	1	6	6	6	6	6	6	6	6	4	5	7	5	6	6	5	6	4	5	5	2	4	4	4	2	4	4	5	5	5	5	1	1	4	1	4	4	2	4	1	1	1	2
1010	2	20	1	1	2	0.5	2	6	6	6	5	6	4	6	6	5	4	4	2	6	6	5	4	1	1	2	1	2	1	3	2	2	3	1	2	1	1	3	2	4	1	4	4	1	4	4	3	1	4
1011	1	18	1	1	2	3	3	4	6	3	5	5	4	5	3	3	3	5	6	5	5	4	4	2	2	2	1	3	3	2	2	3	2	4	1	1	2	4	4	3	4	3	4	2	2	4	2	3	5
1012	2	19	1	1	3	3	3	6	6	6	6	6	6	6	5	3	4	6	3	6	5	5	5	4	4	4	4	4	4	4	4	4	4	4	4	4	4	2	2	4	2	3	3	3	3	3	3	3	3
1013	2	19	1	1	1	10	1	6	1	1	6	1	1	1	1	5	7	7	7	7	7	7	7	5	5	5	5	5	5	3	1	5	5	5	5	5	4	5	5	5	1	5	5	7	7	7	7	7	7
1014	1	18	1	1	2	1	3	6	6	6	6	4	3	4	3	3	6	6	6	6	5	7	7	4	3	4	2	5	4	4	4	4	4	4	4	4	4	4	2	4	1	4	5	2	4	4	5	4	3
1015	2	19	1	1	1	5	1	5	4	4	3	6	4	5	4	5	3	3	4	5	5	5	4	4	4	4	3	3	2	3	3	2	2	2	3	2	2	2	2	3	2	2	3	3	4	4	4	4	4
1016	2	18	2	1	3	8	1	6	6	6	6	5	5	5	5	5	4	5	6	7	7	7	7	4	4	4	4	3	3	2	2	2	4	1	3	2	3	2	3	4	2	2	2	3	3	2	2	2	2
1017	1	19	2	1	3	3	3	6	6	6	6	6	6	5	6	6	4	6	5	7	7	7	7	4	4	4	4	2	4	4	2	4	4	2	4	2	2	2	4	4	1	4	4	3	3	2	1	3	2
1018	1	19	1	1	1	2	1	5	6	6	6	6	6	6	6	6	6	6	6	6	6	6	6	3	3	3	3	3	3	3	3	3	3	3	3	3	3	3	3	3	3	3	3	3	3	3	3	3	3
1019	1	19	2	1	1	2	1	7	7	7	7	7	7	5	6	5	4	2	2	7	7	7	7	4	4	4	4	4	4	4	1	4	3	4	4	3	2	5	5	4	1	1	4	4	4	3	4	3	5
1020	2	19	1	1	3	2	2	6	5	5	4	5	5	5	5	4	5	4	5	5	5	5	4	4	3	4	2	4	4	3	2	4	3	3	2	2	3	3	3	4	3	3	4	3	3	3	3	4	5
1021	1	19	1	1	3	8	3	5	6	6	7	4	4	5	5	3	5	6	6	5	4	5	5	4	4	5	4	5	4	2	5	1	4	3	4	4	4	5	5	4	1	4	5	1	4	3	1	1	1
1022	1	19	1	1	1	10	1	7	7	7	7	7	7	7	7	7	7	7	5	7	7	7	7	2	2	2	1	5	5	1	1	5	5	5	5	5	5	3	2	1	1	1	5	1	5	1	7	3	1
1023	2	19	2	1	1	3	1	5	5	5	5	4	4	4	5	4	5	5	5	5	5	5	5	3	3	4	4	4	2	2	2	2	2	3	3	3	3	3	3	4	3	3	3	3	3	3	2	3	3
1024	1	19	1	1	1	3	1	6	5	6	5	5	4	4	4	5	5	5	5	5	6	6	6	4	4	4	4	4	4	3	2	3	2	4	4	3	4	4	4	4	3	4	4	4	4	4	3	4	3
1025	2	19	2	1	1	3	1	6	6	6	6	6	6	4	4	4	4	4	4	6	5	5	5	4	4	4	4	4	4	4	4	4	4	4	4	4	4	4	4	4	4	4	4	2	2	2	2	2	2
1026	1	19	1	1	1	3	1	5	5	5	5	6	5	6	5	5	5	5	5	4	5	4	4	2	2	4	2	2	4	3	2	2	2	2	2	2	2	3	4	3	2	2	2	4	5	4	4	4	4
1027	1	18	1	1	3	5	3	6	5	5	6	4	4	4	4	2	6	6	7	7	7	7	6	2	2	3	2	2	2	2	2	2	4	2	2	2	3	3	3	3	3	4	4	1	1	1	1	1	1
1028	1	20	1	1	1	3	1	7	7	7	7	6	7	7	7	7	7	7	7	7	7	7	7	4	4	4	4	4	4	4	4	4	4	5	4	4	4	4	5	5	4	4	4	2	4	4	2	2	2
1029	2	19	2	1	3	2	3	5	6	5	6	3	3	4	4	5	5	6	6	7	6	6	6	4	4	4	2	2	4	4	1	2	3	2	2	2	2	4	4	4	1	2	2	2	4	5	2	5	3
1030	2	19	1	1	2	2	2	6	6	4	6	4	5	4	3	3	5	5	3	4	3	3	3	2	2	2	2	3	2	2	2	3	2	4	2	2	2	3	2	2	3	3	2	4	4	4	4	4	4
1031	2	19	2	1	3	2	3	7	7	7	7	7	7	7	7	1	1	1	4	7	7	7	5	5	5	5	5	5	5	5	5	5	5	5	3	3	3	5	3	3	4	5	5	5	5	5	3	5	6
1032	1	19	1	1	3	2	2	1	2	3	1	6	7	6	7	3	4	4	4	6	6	6	6	4	4	4	3	3	3	3	2	3	4	4	4	3	3	4	4	3	3	4	4	2	2	4	5	4	4
1033	1	18	1	1	3	0.5	3	5	7	7	7	4	3	4	4	3	3	1	2	5	6	6	6	2	2	4	2	1	2	2	1	5	2	4	4	2	2	4	3	4	4	4	2	3	2	1	4	7	7
1034	1	18	1	1	3	5	3	6	5	5	6	5	5	5	5	3	4	6	3	6	5	5	5	5	5	5	4	4	4	4	4	3	1	4	4	4	5	4	4	4	4	5	5	1	2	3	1	2	2
1035	1	19	2	1	3	6	3	5	6	6	6	5	4	4	3	3	3	5	3	6	5	5	4	4	4	4	2	4	4	4	4	2	1	2	4	4	4	4	4	4	4	4	4	2	4	2	2	2	4
1036	2	19	2	1	3	6	3	3	3	3	3	3	3	3	3	2	1	1	5	4	4	4	4	4	4	4	4	4	4	2	2	2	4	4	4	4	4	4	4	4	4	4	4	4	4	4	4	4	4
1037	1	19	1	1	3	2	1	5	5	5	3	4	4	5	5	3	4	4	4	5	4	3	4	1	1	1	1	2	4	4	1	5	3	1	1	1	2	4	4	4	2	2	3	3	4	3	3	4	4
1038	1	20	1	1	3	6	3	7	7	7	7	6	6	6	6	1	4	4	2	4	5	5	4	4	4	5	4	3	2	2	2	1	4	3	3	1	1	1	1	1	1	1	1	1	1	1	1	1	1
1039	999	19	999	1	3	4	1	7	7	7	7	7	7	7	7	6	6	7	6	5	6	5	5	4	2	2	2	2	2	2	2	1	4	2	4	2	2	2	2	2	2	2	2	1	2	4	2	2	2
1040	2	19	2	1	3	6	1	7	7	7	6	6	6	7	7	7	7	7	6	6	6	6	5	3	3	3	3	3	3	3	4	4	4	1	1	1	2	2	3	4	2	2	2	2	3	1	1	3	2
1041	2	20	2	1	3	1	1	7	6	6	7	6	6	6	6	6	6	6	5	6	6	6	5	4	4	2	1	1	4	4	2	2	4	2	2	3	2	2	2	2	2	1	1	3	3.25	3	2.75	3	2.75
1042	2	20	2	1	1	2	3	4	4	4	4	4	4	4	4	4	4	4	4	4	4	4	4	4	4	2	2	3	3	3	3	3	2	3	3	2	3	3	3	3	3	3	3	4	6	5	4	3	4
1043	2	20	2	1	3	8	1	6	6	6	7	5	4	4	5	6	6	6	5	6	7	7	6	2	3	2	3	1	3	4	1	4	2	2	3	3	2	2	2	3	2	4	4	5	2	2	4	4	3
1044	2	21	2	1	3	7	3	6	6	6	6	6	6	5	5	4	4	5	5	4	5	5	6	3	3	4	3	2	3	3	3	4	3	2	2	2	3	3	4	4	3	2	3	4	4	3	5	3	4
1045	2	18	1	1	1	8	1	6	6	6	6	4	3	3	3	3	3	3	3	3	3	3	3	4	4	4	4	4	4	4	4	4	4	4	4	4	4	4	4	4	4	4	4	4	4	4	4	4	4
1046	2	20	1	1	3	2.5	1	6	5	5	5	4	3	4	4	4	4	5	4	5	5	3	3	4	4	4	2	4	2	4	4	4	4	2	2	3	3	4	4	4	4	4	4	5	6	5	5	5	3
1047	2	20	1	1	1	8	1	5	5	5	5	4	4	4	4	3	3	3	3	5	5	5	4	2	4	4	2	4	4	2	2	4	4	2	2	4	4	4	4	4	4	2	2	6	4	4	6	6	4
1048	1	18	2	1	3	1	3	6	6	6	6	5	5	4	5	2	6	7	4	5	5	6	5	5	5	4	1	2	2	2	2	4	4	2	2	2	2	1	1	3	2	2	2	1	2	3	2	2	1
1049	2	18	1	1	1	4	1	6	6	6	6	6	6	5	4	6	6	6	4	6	5	5	5	4	3	4	4	4	4	4	4	4	4	4	4	4	4	4	4	4	4	4	4	2	2	2	2	2	1
1050	1	19	1	1	3	4	3	7	7	6	6	6	6	5	5	6	4	4	3	6	6	6	6	4	4	5	3	5	4	3	2	1	4	5	5	3	4	3	3	3	4	4	4	2	4	4	2	2	4
1051	2	18	1	1	3	4	1	6	6	6	4	3	6	3	3	2	2	3	3	6	6	6	3	4	4	4	4	4	4	2	2	2	2	2	4	2	2	2	2	2	2	4	4	3	3	3	3	3	5
1052	1	20	1	1	1	1	1	6	6	6	6	4	4	4	4	6	6	6	3	4	4	5	4	4	4	4	1	4	2	2	1	3	1	4	3	2	2	2	4	2	2	2	2	3	3	2	2	2	3
1053	2	19	2	1	3	10	1	6	6	6	6	4	4	4	4	4	5	5	5	6	6	6	4	4	4	4	4	4	4	3	3	2	4	4	4	4	4	4	4	4	4	4	3	4	3	3	5	4	4
1054	1	18	1	1	3	10	3	6	6	6	6	5	5	5	5	3	4	4	5	5	5	5	5	5	5	5	2	5	4	2	2	2	4	2	2	5	5	4	4	3	2	4	5	3	4	3	3	3	4
1055	2	19	2	1	2	5	3	5	5	6	6	4	3	4	5	4	5	5	4	5	5	5	4	4	4	4	4	4	4	4	4	3	2	2	4	4	4	3	4	2	2	3	3	2	2	3	3	3	4
1056	2	20	1	1	3	6	3	7	7	7	7	5	5	6	6	4	7	7	7	7	7	7	7	5	5	5	3	3	2	2	2	2	1	2	2	2	2	4	4	4	2	4	4	1	2	1	1	1	1
1057	1	19	2	1	3	4	2	5	5	4	6	5	5	5	4	4	4	5	4	5	5	5	5	3	3	3	3	3	2	2	2	2	2	3	3	3	3	3	3	3	2	3	2	2	3	2	2	2	4
1058	1	19	1	1	1	0.5	1	7	6	6	7	6	6	7	6	3	6	6	7	7	7	7	6	3	4	5	4	5	5	4	3	3	4	5	5	4	3	3	4	4	4	4	4	1	2	3	2	4	2
1059	2	19	2	1	3	5	1	6	5	5	6	5	4	4	5	4	6	7	4	7	6	6	6	5	5	5	5	5	5	5	2	5	5	5	3	5	3	4	4	4	1	4	4	1	4	4	2	4	4
1060	1	20	2	1	3	3	3	5	5	5	5	6	6	6	6	6	4	4	5	5	6	6	5	4	2	4	4	4	4	4	4	4	2	2	4	1	4	4	4	4	1	3	3	3	3	3	3	3	3
1061	1	19	1	1	2	2	2	6	7	7	7	7	5	6	5	4	7	6	5	7	7	7	7	5	4	5	3	5	4	3	2	4	3	2	2	2	3	4	4	3	3	3	4	2	3	3.25	2.25	2.5	3
1062	2	20	2	2	1	6	1	6	6	6	6	5	5	4	4	5	5	5	5	6	6	6	6	4	4	4	4	4	4	4	4	4	4	3	3	3	4	4	4	4	4	4	4	1	2	3	1	1	1
1063	2	19	1	2	3	3	1	5	6	6.25	4	4	4	3	3	6	7	7	7	6	6	6	4	2	2	2	1	1	4	4	2	1	1	2	2	2	3	2	2	2	2	2	2	3	3	3	3	2	4
1064	2	21	2	2	1	6	3	6	6	6	5.25	5	7	7	5	5	5	6	6	6	6	6	6	4	3	4	3	3	3	3	3	3	3	3	3	3	3	2	2	2	1	1	1	2	2	2	2	2	2
1065	2	20	1	2	3	3	1	6	6	6	6	6	5	5	5	5	5	6	2	6	6	6	6	4	4	4	2	4	4	2	4	2	4	4	4	2	2	2	4	4	2	4	4	2	4	4	1	1	1
1066	2	20	1	2	2	4	3	4	5	4	5	4	5	3	4	4.5	3	6	7	6	7	7	7	5	5	4	5	3	3	4	4	3	4	3	4	3	4	3	4	4	4	5	4	1	4	1	1	1	4
1067	1	19	2	2	1	1	1	7	6	6	7	6	6	6	6	4	5	6	4	6	4	4	6	2	4	3	1	2	2	2	2	2	2	2	2	2	2	2	2	2	1	2	1	1	1	1	1	1	1
1068	2	21	2	2	3	1	3	4	4	4	4	4	4	4	4	4	4	4	4	4	4	4	4	3	3	3	3	3	3	3	3	3	3	3	3	3	3	3	3	3	3	3	3	4	4	4	4	4	4
1069	2	21	1	2	3	12	3	5	3	4	5	5	3	5	3	5	3	6	3	3	3	3	3	4	4	4	4	3	2	2	2	2	2	1	1	1	1	2	2	4	2	4	4	1	1	1	1	1	1
1070	1	19	1	2	3	2	1	6	6	6	1	2	5	6	6	5	4	3	5	5	5	5	5	4	4	2	4	2	3	3	2	4	2	4	4	3	2	2	2	2	2	4	4	1	4	6	1	6	6
1071	1	20	2	2	3	2	1	6	6	6	6	6	6	5	6	5	4	5	5	5	5	5	6	5	5	5	4	4	5	5	4	4	4	4	4	5	3	3	4	4	3	4	3	3	3	3	3	3	3
1072	2	21	999	2	1	4	3	5	5	5	5	4	4	5	4	5	4	4	3	4	4	4	5	4	4	3	3	4	2	2	2	4	4	3	2	2	3	4	4	3	4	4	4	4	3	3	3	3	4
1073	1	20	1	2	3	12	1	4	6	5	5	4	4	5	4	4	4	4	4	5	5	4	4	4	4	4	3	3	4	3	3	3	4	4	3	4	3	3	4	3	4	3	4	4	3	4	4	4	3
1074	1	19	1	2	3	1.5	2	5	4	4	5	6	5	5	4	3	4	4	4	5	5	5	4	4	4	4	3	4	4	4	4	4	4	4	3	3	3	4	4	4	3	4	4	4	4	4	4	4	4
1075	1	19	1	2	3	5	1	5	5	5	5	4	4	4	4	5	5	5	5	5	5	5	5	4	4	3	4	3	4	4	2	3	4	2	3	4	3	3	3	2	2	2	3	2	3	4	2	2	3
1076	1	20	1	2	1	1	3	6	6	7	6	6	4	4	4	5	3	5	3	6	5	6	6	5	5	5	4	4	1	1	1	1	2	2	4	4	3	2	2	4	1	4	4	1	4	4	2	2	4
1077	2	20	2	2	3	5	3	3	4	2	3	4	2	3	1	4	3	5	3	2	1	3	2	3	2	4	2	2	3	2	3	2	3	2	4	2	2	1	3	2	4	2	4	2	3	2	2	1	3
1078	1	19	1	2	1	2	1	5	4	4	4	3	3	5	4	4	5	5	5	5	5	5	5	4	4	4	2	2	2	2	2	3	2	2	2	2	3	4	4	4	3	3	3	3	4	3	3	2	4
1079	1	20	1	2	1	2	1	6	6	6	6	6	6	6	6	6	6	6	6	6	6	6	6	1	1	1	1	1	1	1	1	1	1	1	1	1	1	1	1	1	1	1	1	1	1	1	1	1	1
1080	1	19	2	2	3	5	1	3	5	5	5	6	6	6	6	4	6	6	3	5	5	5	5	2	2	4	4	2	2	2	2	2	2	4	4	2	2	2	4	2	2	4	2	3	4	2	2	3	2
1081	2	21	1	2	1	2	1	4	4	4	4	4	4	4	4	5	4	4	5	4	3	3	3	4	4	4	2	3	3	3	2	3	2	2	3	3	3	3	3	3	3	3	3	3	2	2	2	2	5
1082	1	20	2	2	3	5	1	6	6	6	6	6	5	7	6	6	5	6	6	6	6	6	5	4	2	4	2	2	2	2	2	3	2	2	4	2	2	3	3	3	2	4	4	2	2	1	2	1	3
1083	1	20	2	2	1	4	1	6	5	4	4	5	4	5	6	4	5	4	6	5	4	5	4	3	4	3	2	2	3	4	3	4	2	3	3	3	4	4	3	3	4	3	4	5	4	5	4	5	6
1084	2	20	1	3	1	1	1	5	5	5	5	4	4	3	5	5	5	5	4	4	2	2	2	1	1	1	1	1	1	1	1	1	1	1	2	1	1	3	2	1	4	1	1	1	1	1	1	1	1
1085	2	20	2	2	3	1	1	6	6	6	6	6	7	6	6	4	3	4	4	5	5	5	5	4	2	3	2	2	2	2	2	2	4	2	2	2	2	3	4	3	2	3	3	1	1	1	1	1	4
1086	1	20	2	2	1	4	1	4	5	6	6	4	4	5	4	5	3	5	5	5	5	5	5	5	5	4	2	4	2	4	2	2	2	2	2	2	2	4	4	4	2	4	4	3	3	3	2	3	3
1087	2	20	1	2	2	3.5	1	2	2	4	2	5	4	4	3	4.25	2	2	2	5	4	4	4	2	2	2	2	2	3	2	4	2	4	2	4	2	4	2	4	4	4	4	4	1	1	1	1	1	1
1088	2	19	1	2	1	4	1	3	4	4	4	4	4	4	4	3	3	3	6	6	6	7	4	3	3	3	3	3	3	3	4	2	4	3	3	3	3	3	3	3	3	3	3	1	1	4	1	1	6
1089	2	21	2	2	3	6	1	6	6	6	7	6	6	6	6	5	6	6	5	7	6	7	6	4	4	4	4	4	4	4	3	4	4	4	4	4	4	4	4	4	4	4	4	4	4	4	4	3	3
1090	1	20	2	2	1	6	1	7	7	7	7	6	7	7	6	7	4	5	5	5	5	5	6	4	4	4	4	4	4	4	2	2	4	2	2	4	4	4	4	3	2	4	4	3	3	3	3	3	4
1091	1	19	1	2	3	4	3	3	4	4	5	5	4	5	3	5	4	4	4	4	5	4	3	3.5	3.5	3.75	3	3.5	3.75	4	2.5	3.5	3.75	3.5	3.5	3.25	3	3.75	3.5	3.5	3	3.5	4	2	2	3	2	3	2
1092	2	20	1	2	3	3	3	7	7	7	7	5	5	4	5	2	5	6	5	6	5	6	5	2	2	3	2	3	4	4	2	4	3	4	4	3	2	3	3	4	2	4	4	3	4	3	3	3	3
1093	1	20	1	2	3	7	3	2	2	2	2	2	3	3	3	5	6	6	5	6	6	5	6	4	4	4	2	3	3	4	3	4	4	4	4	2	2	4	3	3	4	2	4	4	4	3	4	4	3
1094	1	20	1	2	2	2	3	6	5	6	5	6	4	5	5	5	5	4	5	4	5	4	5	4	3	4	2	4	4	4	4	3	4	5	5	5	5	3	4	4	3	3	4	1	1	1	1	1	1
1095	1	19	1	2	1	5	1	4	4	4	4	5	5	5	4	4	3	3	4	4	5	5	5	2	3	3	2	3	3	3	4	3	3	3	3	4	2	4	3	3	3	3	3	5	5	6	5	5	4
1096	1	20	2	2	3	4	3	6	6	6	7	4	4	4	4	6	3	4	6	6	3	3	4	5	5	5	2	5	5	5	5	3	3	1	4	4	5	2	2	2	2	5	5	3	4	3	4	4	3
1097	2	21	1	2	3	10	1	3	4	3	5	6	6	6	6	5	4	4	4	7	6	6	6	3	4	3	3	3	3	3	4	3	3	4	3	4	3	3	3	3	4	3	3	1	3	1	1	1	1
1098	1	21	2	2	1	2	3	6	6	6	6	7	6	6	6	5	6	6	6	6	6	7	7	4	4	4	3	4	4	4	5	4	4	4	4	4	4	3	4	5	4	4	4	4	4	4	4	3	3
1099	1	20	1	2	3	4	3	7	7	7	7	7	7	7	7	7	7	7	7	7	7	7	7	5	5	5	5	1	2	2	2	2	3	2	2	1	5	1	2	2	1	2	2	4	4	4	4	4	4
1100	2	21	2	2	1	5	1	2	3	2	2	2	2	2	2	3	1	2	3	1	2	3	3	2	3	1	2	3	2	3	3	2	3	2	3	1	2	2	2	1	2	3	3	4	3	5	5	4	3
1101	2	22	2	2	3	1	1	4	4	5	4	4	5	3	4	4	4	4	5	6	6	6	5	4	4	3	4	3	4	3	4	4	3	3	4	4	4	4	3	4	4	4	4	4	4	4	4	3	4
1102	2	20	1	2	1	1	1	6	6	6	6	6	5	6	6	6	6	5	6	6	6	6	6	3	3	4	3	4	4	4	4	3	3	4	4	3	4	4	4	3	3	4	3	2	2	2	1	2	2
1103	2	20	1	2	3	3	3	6	7	6	7	7	6	6	6	2	2	4	1	5	4	4	4	3	4	4	4	3	5	2	4	4	5	2	4	3	2	3	2	3	2	2	1	1	1	2	1	2	2
1104	1	20	1	2	3	1	3	6	6	5	6	6	5	4	4	6	5	6	3	6	5	5	5	4	2	4	2	4	4	4	4	2	1	4	4	2	2	2	4	4	2	3	4	3	4	4	4	3	6
1105	2	20	1	2	3	0.5	1	2	2	2	3	6	3	6	3	5	3	5	3	4	4	5	4	3	2	2	1	3	3	2	2	2	1	2	2	2	3	2	2	2	2	2	2	4	3	2.5	2	1	1
1106	1	20	1	2	3	2	3	6	6	6	6	6	6	6	6	6	6	6	6	6	6	7	7	1	1	1	1	1	1	1	1	1	1	1	1	1	1	1	1	1	2	2	2	1	4	3	2	3	2
1107	1	20	1	2	3	1	1	7	7	7	7	6	7	5	4	7	7	6	6	7	7	7	7	1	1	1	1	1	1	1	1	1	1	2	1	1	1	1	1	1	1	2	2	1	1	1	1	1	1
1108	1	20	2	2	3	1	1	6	5	4	6	4	3	3	4	3	4	5	5	5	4	4	5	2	1	2	2	2	2	2	4	2	2	2	2	2	2	4	3	4	2	4	4	1	3	2	1	3	4
1109	1	20	1	2	3	5	1	5	5	6	6	4	4	3	3	4	5	5	5	5	4	5	5	4	4	3	2	4	4	4	2	4	4	2	4	4	4	3	3	4	2	4	4	3	2	2	2	1	3
1110	2	19	1	1	3	2	3	6	6	6	6	6	6	6	6	4	5	4	4	6	6	6	6	3	2	4	2	3	3	4	2	3	3	3	2	2	3	2	2	2	2	3	3	3	3	3	3	3	3
1111	2	20	1	1	2	3	3	5	5	5	5	5	4	5	4	5	5	5	4	5	5	5	4	4	4	4	4	3	4	4	4	4	3	2	2	2	2	2	2	2	2	2	2	2	2	2	2	2	2
1112	1	19	2	1	3	4	3	6	6	6	6	4	4	3	4	5	6	6	6	6	6	6	6	3	2	4	2	2	4	2	3	4	4	3	2	2	2	3	2	3	4	3	3	3	3	4	4	4	3
1113	1	19	2	1	1	9	1	6	5	6	6	4	4	4	5	5	5	4	5	5	4	4	4	3	3	3	2	3	2	2	2	2	2	4	3	2	3	4	4	3	2	4	3	2	2	4	3	2	3
1114	1	19	2	1	3	6	3	5	4	4	4	5	3	4	3	3	3	3	4	5	4	4	4	4	4	4	3	4	2	2	2	2	4	3	2	3	3	3	2	3	2	4	3	3	3	3	3	3	2
1115	2	18	1	1	1	0.5	1	5	5	4	5	5	4	4	4	4	4	4	4	4	4	5	5	2	3	3	2	4	3	3	2	2	3	2	2	2	3	2	4	3	3	4	4	4	4	4	4	4	3
1116	1	18	2	1	3	1	2	7	6	7	6	5	6	6	6	5	5	6	6	7	7	7	6	4	4	4	3	4	4	2	2	3	2	3	4	2	2	4	4	4	2	4	4	2	2	3	2	4	2
1117	2	19	1	1	2	8	2	5	5	5	5	4	3	5	4	2	4	5	4	3	2	2	2	3	2	4	1	4	4	2	2	4	2	1	2	1	2	3	3	4	2	4	5	1	1	1	1	1	1
1118	2	19	1	1	1	5	1	2	2	2	3	3	3	3	3	3	2	2	3	2	2	3	2	4	4	4	3	4	2	2	4	2	3	2	2	4	3	4	4	4	2	4	4	3	4	4	3	4	4
1119	1	19	2	1	3	1	1	4	3	5	3	3	4	3	3	3	3	3	3	6	6	5	5	4	4	4	3	3	2	2	2	4	3	4	4	2	2	2	4	4	4	4	4	3	4	4	3	3	3
1120	1	19	1	1	3	3	1	6	6	6	6	5	6	6	5	3	4	5	4	6	6	6	6	2	3	2	2	2	2	2	2	2	2	2	2	2	2	4	3	3	2	2	2	1	3	3	4	4	4
1121	2	19	2	1	3	3	3	6	6	5	5	4	4	5	4	4	5	5	5	4	5	5	4	4	4	3	3	3	3	3	3	3	3	3	3	3	3	2	2	2	2	3	3	4	4	5	4	4	3
1122	1	19	1	1	3	4	2	6	6	6	6	6	6	6	6	6	6	6	6	6	6	6	6	2	4	2	2	2	2	2	2	2	2	2	2	2	2	2	2	2	2	2	2	1	3	4	1	1	2
1123	1	19	1	1	3	3	3	7	7	7	7	5	4	5	5	6	6	6	6	6	6	6	6	4	4	4	2	4	3	4	2	2	2	2	2.75	2	1	2	3	2	4	4	4	4	4	3	2	3	4
1124	1	19	2	1	3	9	1	6	6	6	6	6	4	5	5	5	3	7	5	6	6	6	6	2	2	4	1	4	4	4	4	4	2	2	2	4	4	4	4	4	2	4	4	4	5	4	3	4	5
1125	1	19	1	1	1	4	1	6	6	6	6	3	4	3	4	6	5	6	6	6	6	6	5	4	4	5	2	4	4	2	3	4	4	4	4	4	4	4	4	4	2	4	4	2	4	4	4	5	4
1126	1	18	1	1	1	8	1	4	5	5	5	4	4	4	4	4	3	3	3	5	5	5	5	2	2	4	2	4	4	2	2	4	4	2	2	2	4	2	3	4	2	4	4	3	3	3	2	3	4
1127	1	18	1	1	3	6	3	6	6	5	5	7	6	6	6	5	4	5	7	5	4	4	4	3	3	4.25	2.5	4	3.75	2.75	2.25	3.25	3.5	2.75	3	3	3.5	3.25	3.75	3.75	2.5	3.75	3.5	1	3	4	2	2	2
1128	1	19	1	1	3	6	1	7	7	7	7	5	5	5	5	6	3	3	5	4	4	4	4	2	2	4	2	4	4	4	1	2	3	2	2	2	2	4	4	4	2	4	2	1	4	4	1	4	4
1129	1	19	1	1	3	2	3	4	4	4	4	4	4	4	4	4	4	4	4	4	4	4	4	4	4	4	4	4	3	3	3	3	3	3	4	4	4	3	4	3	4	3	4	4	4	4	4	4	4
1130	1	19	2	1	3	2	3	5	5	5	5	5	5	5	3	5	5	5	5	4	5	5	5	4	4	4	4	5	4	4	2	3	4	4	4	4	4	4	4	4	4	4	4	4	4	4	4	4	4
1131	1	18	1	1	3	2	2	4	4	5	4	3	3	4	4	4	5	5	5	4	4	5	4	4	4	4	3	4	4	4	3	2	3	3	4	3	3	3	3	2	3	4	4	1	3	4	1	1	2
1132	1	19	2	1	3	5	1	5	5	5	6	6	6	4	4	5	4	4	5	5	4	4	4	4	4	4	4	5	5	5	5	5	3	1	1	4	4	3	4	5	5	4	4	5	5	5	4	5	5
1133	2	18	2	1	1	5	1	5	6	5	5	4	5	3	4	3	2	3	3	6	6	6	4	4	5	3	4	4	4	4	3	5	4	2	3	3	3	4	4	4	3	4	4	4	5	5	3	4	6
1134	2	20	1	1	3	1	3	6	6	6	6	6	6	6	6	6	6	6	6	6	6	6	6	4	2	4	1	4	2	2	2	2	2	2	2	2	4	2	3	2	2	2	2	2	2	2	2	2	2
1135	2	19	1	1	3	3	1	5	5	5	6	4	4	4	4	5	5	5	5	6	6	6	6	4	4	4	4	4	4	4	4	4	4	3	4	3	4	4	4	4	3	4	4	3	4	3	3	3	5
1136	1	19	1	1	3	2	3	5	5	5	5	3	3	2	3	3	3	5	7	7	7	7	7	4	4	4	4	4	4	4	3	3	4	4	4	4	4	4	5	4	4	4	4	3	3	3	2	4	5
1137	2	20	1	1	3	2	3	6	6	6	6	6	6	6	6	6	6	6	6	6	6	6	6	2	4	4	2	2	2	2	2	2	2	2	2	2	2	2	2	2	2	2	2	2	2	2	2	2	2
1138	1	19	1	1	3	5	3	5	5	4	4	5	5	5	5	5	5	5	5	5	5	5	5	4	3	4	2	2	2	2	2	2	3	2	2	2	2	2	3	2	2	2	2	2	2	3	2	2	2
1139	1	19	2	1	3	1.5	3	6	6	5	6	6	6	5	6	5	5	5	5	6	6	6	6	2	2	3	2	2	2	2	2	2	2	2	3	2	2	3	3	3	2	3	3	1	1	1	1	1	2
1140	1	18	1	1	1	6	1	6	6	6	6	6	6	6	6	6	6	6	6	6	6	6	6	2	2	2	2	2	2	2	2	2	2	2	2	2	4	2	2	2	2	2	2	2	4	4	2	2	4
1141	2	18	1	1	1	3	1	7	7	7	7	7	7	5	7	5	5	6	5	5	5	6	5	4	4	4	4	4	3	4	2	1	1	1	1	3	4	4	3	2	3	2	2	3	4	4	3	4	4
1142	2	19	1	1	1	1	1	5	4	6	7	5	5	6	5	5	6	6	7	5	5	6	5	4	2	2	2	2	4	2	1	3	1	1	2	2	2	2	1	3	1	2	2	3	2	2	2	2	3
1143	2	19	2	1	3	1	1	7	7	7	7	7	7	7	7	7	7	7	7	7	7	7	7	1	1	1	1	1	1	1	1	1	1	1	1	1	1	1	1	1	1	1	1	1	1	1	1	1	1
1144	1	18	1	1	3	5	2	6	6	6	5	5	4	4	4	5	3	5	5	6	6	6	6	2	2	3	2	4	2	2	2	4	3	2	2	2	2	3	4	3	2	4	2	6	6	5	4	4	4
1145	1	19	1	1	1	2	1	6	5	5	6	4	3	3	3	4	6	7	7	1	3	2	2	2	5	5	1	5	3	1	1	2	1	1	3	2	4	3	3	3	1	5	5	1	5	5	3	4	4
1146	1	19	1	1	2	6	2	5	5	5	5	4	4	3	4	4	5	5	6	6	6	6	6	3	3	4	2	4	3	3	3	2	3	3	2	3	3	4	5	4	4	3	3	2	3	4	2	2	2
1147	1	20	1	1	3	1	2	6	5	5	6	5	5	4	5	4	5	3	5	5	4	5	4	4	2	4	1	4	5	2	2	4	4	2	1	4	4	4	4	3	2	4	5	4	4	5	3	3	6
1148	1	18	1	1	3	3	3	4	4	4	4	4	4	4	5	5	5	5	5	5	5	5	4	4	4	4	4	4	4	2	2	2	3	4	4	4	4	3	3	3	3	3	3	2	2	2	2	2	2
1149	1	20	1	1	1	5	1	7	6	6	6	7	7	7	7	6	4	3	5	5	4	5	5	2	3	4	2	1	2	2	1	1	1	3	2.75	1	2	3	3	1	1	3	3	1	2	4	1	2	3
1150	1	18	1	1	3	2	2	5	5	5	5	6	5	5	5	6	6	6	5	5	4	4	4	3	3	2	2	3	4	3	2	3	2	3	2	4	4	2	2	3	3	4	4	2	2	3	2	2	2
1151	2	19	2	1	3	4	1	6	6	6	5	5	5	4	4	2	4	5	4	6	7	7	7	4	4	4	4	4	4	3	2	4	3	3	4	3	3	3	3	3	2	3	3	2	3	3	2	4	3
1152	2	18	1	1	1	1	1	6	6	6	6	5	2	4	4	3	5	5	5	5	6	6	6	4	4	4	4	4	4	3	3	4	3	2	4	4	3	4	4	4	2	4	4	3	4	4	3	4	5
1153	2	19	1	1	1	5.5	1	5	6	6	7	5	6	5	5	4	4	6	6	5	4	4	4	3	3	4	2	4	4	4	4	4	5	3	3	4	4	5	5	5	4	4	4	1	2	3	2	3	3
1154	2	19	1	1	3	2	2	5	5	5	5	4	4	4	4	4	5	5	4	5	5	5	4	4	4	4	3	3	4	3	3	4	4	4	4	3	3	3	3	4	4	4	4	3	4	4	3	4	4
1155	2	19	1	1	3	2	1	5	6	4	5	5	5	3	4	5	5	5	5	5	6	6	6	4	4	4	2	2	4	4	2	3	1	4	5	2	2	4	4	4	4	3	4	3	4	4	3	3	2
1156	1	19	1	1	3	1.5	1	5	4	4	6	6	5	4	4	3	2	3	3	4	3	4	4	1	1	1	1	1	1	1	1	1	2.5	3	1	1	1	1	1	1	1	1	2	1	2	3	2	3	2
1157	1	18	2	1	3	1	1	5	5	5	5	5	5	5	5	3	3	3	3	5	5	5	5	3	2	2	2	2	2	2	2	4	2	2	2	2	2	2	2	2	2	1	2	1	1	1	1	1	4
1158	2	19	1	1	1	1	1	5	5	5	5	5	4	5	4	4	4	5	4	5	4	5	5	4	3	4	3	4	2	4	2	4	3	3	2	4	3	2	3	4	3	3	4	4	2	3	2	3	5
1159	2	19	1	1	2	3	2	5	4	4	3	6	5	6	2	2	6	6	6	6	6	5	6	4	4	4	4	4	4	4	4	4	4	4	4	4	4	4	4	4	4	4	4	4	5	5	5	5	4
1160	1	19	2	1	3	2	2	5	6	6	6	6	6	6	6	5	4	5	4	4	4	4	4	2	2	2	2	2	2	2	2	2	2	2	2	2	2	4	3	2	2	2	2	1	3	2	2	2	1
1161	2	20	1	1	1	5	1	5	5	6	6	6	6	6	6	6	6	6	6	6	6	6	6	2	2	2	2	2	4	4	4	4	4	2	2	2	2	2	2	2	2	2	2	1	1	1	1	1	1
1162	2	19	1	1	2	5	3	6	7	7	5	6	4	4	5	4	4	6	6	6	6	6	6	4	4	4	3	4	1	3	2	2	2	2	3	2	3	3	4	4	2	4	4	3	3	5	4	4	5
1163	2	19	1	1	3	2	3	4	6	4	4	3	5	1	3	3	4	3	3	5	4	4	5	4	4	4	2	3	3	4	2	4	3	2	4	2	2	2	4	4	2	2	2	3	4	4	2	2	3
1164	1	18	1	1	3	1	1	4	4	4	5	4	5	5	4	5	3	3	4	4	4	4	4	4	3	4	2	4	3	3	2	2	4	2	2	2	3	3	2	3	2	2	2	2	4	3	1	3	3
1165	2	18	1	1	3	5	3	6	6	6	6	5	6	6	6	6	6	6	6	6	6	6	6	4	4	4	2	4	4	2	2	3	4	3	4	2	4	4	4	4	4	4	4	2	2	4	2	4	3
1166	1	20	2	1	2	2	2	5	5	5	5	5	5	5	5	5	5	5	5	5	5	5	5	2	2	2	2	2	2	2	2	2	2	2	2	2	2	2	2	2	2	2	2	1	1	1	1	1	1
1167	1	18	2	1	3	6	3	4	6	6	6	6	6	4	5	5	4	4	4	4	4	4	4	2	2	4	1	4	4	2	3	4	1	1	1	1	3	3	1	2	1	4	3	1	1	1	1	1	1
1168	1	18	2	1	3	24	1	2	2	2	2	2	2	2	2	3	1	1	1	1	1	1	1	5	5	5	5	5	5	5	5	5	5	5	5	5	5	5	5	5	5	3	4	2	2	2	2	3	4
1169	1	19	1	1	3	2	2	7	6	7	6	7	7	6	6	6	7	6	7	6	7	6	7	1	1	1	1	1	1	2	1	2	1	2	2	2	1	1	1	1	2	1	1	1	1	1	1	1	1
1170	1	19	2	1	3	4	3	5	5	5	5	5	5	5	5	5	5	5	5	5	5	5	5	2	2	4	2	2	3	3	3	3.5	2.75	2	2	3	2	3	3	3	2	3	3	1	2	3	1	1	4
1171	2	19	2	1	1	1	1	6	6	5	5	5	5	5	5	4	4	3	3	4	3	4	4	2	2	2	2	2	2	2	4	3	2	3	4	3	4	4	4	4	2	4	4	4	4	4	4	5	5
1172	1	19	1	1	3	6	3	6	6	6	6	6	6	6	6	6	6	6	6	6	6	6	6	4	4	4	4	4	4	4	2	4	3	4	3	3	3	3	3	2	2	2	2	4	4	4	4	4	4
1173	2	19	2	1	3	6	3	5	5	5	5	5	5	5	5	5	5	5	5	5	5	5	5	3	3	3	3	3	3	3	3	4	3	3	3	3	3	3	3	3	3	3	3	3	3	3	3	3	3
1174	1	19	1	1	3	4	3	5	5	5	5	5	5	5	5	5	5	5	5	5	5	5	5	3	3	3	3	3	3	3	3	3	3	3	3	3	3	3	3	3	3	3	3	1	1	1	1	1	1
1175	1	24	1	5	3	5	1	4	5	3	3	7	6	7	4	7	2	3	1	2	1	1	1	5	5	5	4	5	5	4	3	5	5	5	4	3	4	5	3	1	4	4	4	6	5	5	4	5	7
1176	1	20	1	2	3	6	3	4	5	3	2	7	7	6	6	7	1	1	1	4	4	3	4	5	4	5	5	5	5	3	3	5	5	5	4	5	5	5	2	4	5	5	5	4	5	4	2	6	7
1177	2	19	1	1	2	5	2	4	5	4	5	3	3	2	2	1	3	3	1	6	6	6	6	5	4	5	5	5	5	2	3	2	5	5	4	5	5	5	4	5	4	5	5	5	6	6	4	5	7
1178	1	23	1	5	2	3	3	6	5	5	7	6	5	6	6	4	3	3	3	7	6	6	7	4	5	1	1	4	1	1	1	1	1	4	1	3	1	5	2	1	2	1	1	1	2	4	3	3	5
1179	1	21	1	3	3	5	3	4	4	1	3	5	5	6	4	2	1	5	1	5	5	4	4	5	5	4	3	5	5	5	5	5	5	5	4	5	5	5	4	4	4	3	2	2	7	6	4	7	7
1180	1	22	1	2	2	3	3	6	6	4	4	5	4	5	5	6	6	5	6	5	4	4	4	4	5	5	2	4	5	4	4	3	2	5	4	5	4	5	3	1	1	4	4	2	5	4	2	4	5
1181	1	22	1	4	1	4	1	6	5	4	7	6	7	6	6	7	7	7	1	6	7	6	7	4	2	2	2	4	4	2	2	2	1	5	2	1	1	5	2	1	2	1	1	1	4	5	1	3	2
1182	1	24	1	5	1	3	1	4	4	2	3	7	5	6	6	7	3	6	3	7	7	6	6	2	4	5	3	1	1	1	1	1	1	1	2	1	1	5	2	1	2	1	1	1	4	4	1	2	5
1183	1	26	2	5	3	2	1	4	5	4	7	7	6	7	6	7	6	5	1	6	6	5	6	2	2	2	1	1	1	1	3	3	1	4	2	1	1	5	1	1	1	1	1	1	4	4	3	4	6
1184	1	24	1	5	1	4	1	4	5	4	5	6	7	7	6	5	3	3	1	6	7	7	7	4	5	4	4	4	5	5	1	4	4	5	2	4	3	5	1	1	1	2	2	1	5	4	1	5	3
1185	1	25	1	5	3	5	3	4	3	2	5	7	5	6	4	7	3	3	1	3	2	2	2	4	5	4	4	5	4	4	5	5	1	5	4	5	5	5	4	3	4	5	4	3	5	5	6	4	7
1186	1	26	1	5	3	5	2	4	5	5	5	3	3	4	3	7	7	5	6	3	2	2	3	5	4	5	4	4	5	4	5	5	5	4	5	5	5	4	3	3	5	4	4	5	6	6	5	6	7
1187	1	21	2	3	3	3	1	6	6	5	6	4	4	5	4	7	6	7	6	6	6	5	7	4	5	4	2	3	4	2	2	2	1	4	1	1	1	2	1	1	1	2	1	1	3	3	2	4	5
1188	1	24	1	5	3	4	1	4	5	2	4	6	5	6	5	7	3	1	1	6	5	5	5	4	5	4	4	5	5	5	5	5	5	3	4	5	4	4	3	3	4	4	4	4	5	5	4	6	7
1189	2	20	1	2	3	5	2	5	4	5	6	6	5	6	6	2	3	2	2	4	2	2	2	5	4	4	5	5	5	5	2	3	5	5	3	4	5	5	4	4	4	2	2	4	5	5	3	5	7
1190	1	23	2	4	1	3	1	4	4	2	6	7	7	6	6	7	6	6	6	5	4	4	5	4	3	1	2	1	2	1	1	2	1	4	1	1	1	3	3	1	2	1	1	3	4	5	1	2	3
1191	2	20	2	2	3	5	3	4	4	4	5	3	3	6	2	4	3	4	1	6	5	5	5	5	5	4	5	3	5	4	3	2	1	5	2	5	4	3	5	3	2	3	2	3	5	5	1	7	7
1192	1	23	1	4	1	3	1	6	7	5	6	4	3	3	3	7	7	7	7	6	5	5	5	4	5	2	1	2	1	1	1	1	2	4	1	2	1	2	2	2	1	1	1	1	3	3	1	2	4
1193	1	25	2	5	3	4	3	6	7	5	6	7	6	7	5	7	7	6	6	6	5	5	6	4	5	3	1	2	1	1	1	1	1	4	4	2	1	2	1	1	1	2	2	1	2	2	1	2	3
1194	2	22	1	4	1	6	1	4	3	3	4	5	3	4	3	1	1	1	1	7	5	7	6	5	5	4	5	4	5	4	4	5	5	5	5	5	5	5	4	3	5	4	4	5	6	5	5	7	6
1195	2	22	2	2	3	4	1	4	4	4	5	7	3	7	4	3	2	2	3	6	5	4	5	5	5	5	3	5	3	4	4	5	4	5	5	5	4	5	5	2	4	5	5	3	4	4	3	5	6
1196	2	20	1	2	1	4	1	6	6	5	6	7	6	6	7	7	7	6	7	4	3	3	4	4	5	1	2	2	2	1	1	2	2	4	1	1	2	2	1	1	1	2	2	1	3	2	1	4	1
1197	1	20	2	3	3	6	1	4	2	1	2	3	2	1	1	2	2	5	1	4	5	3	4	5	5	4	5	4	5	3	3	4	5	5	5	5	5	5	5	2	4	5	4	5	6	7	7	5	7
1198	2	22	2	4	3	5	3	4	5	3	4	5	4	5	4	7	3	2	3	3	3	2	3	4	4	3	2	4	4	2	2	4	4	5	4	4	2	5	4	2	5	4	4	4	6	7	3	6	5
1199	1	26	2	5	3	4	2	6	5	4	6	5	4	7	5	6	7	7	6	7	6	6	7	4	4	2	3	2	2	1	1	1	2	4	3	4	2	4	2	3	2	1	1	3	4	3	2	3	3
1200	1	23	1	4	2	5	3	5	5	5	6	6	5	6	6	2	1	2	3	2	2	1	1	5	4	4	3	4	4	2	3	3	4	5	5	5	4	5	4	3	3	4	4	3	4	2	2	4	5
1201	2	22	2	4	1	5	1	3	2	1	3	4	3	4	4	2	1	3	1	2	1	1	2	5	5	5	5	5	5	3	2	4	4	5	4	5	5	4	4	2	4	4	3	3	4	5	3	5	7
1202	1	23	1	5	3	2	3	5	4	5	5	5	4	7	6	7	4	3	1	5	5	5	6	2	4	5	1	4	4	3	3	4	4	5	3	2	1	2	1	1	2	3	1	2	2	2	1	2	1
1203	2	20	1	1	1	8	1	4	3	2	5	3	3	2	1	2	3	1	2	1	1	1	1	5	4	5	5	5	4	4	5	4	5	5	4	5	5	5	5	3	5	4	5	4	4	6	4	6	7
1204	1	22	1	5	3	3	3	6	6	6	6	7	6	7	6	4	4	5	3	6	7	6	6	2	2	1	1	2	1	1	1	1	1	3	1	1	1	2	1	2	1	1	1	1	2	3	2	4	4
1205	2	22	1	4	3	6	3	5	4	4	3	3	2	2	2	4	5	4	7	1	1	1	1	5	4	3	5	4	5	4	4	5	4	5	5	5	5	5	5	4	5	5	5	1	3	3	1	2	7
1206	1	20	1	2	2	6	3	4	5	3	3	2	2	1	1	7	7	6	7	4	2	3	3	5	5	4	5	5	5	3	5	5	5	4	5	5	3	4	3	2	5	5	5	5	6	6	6	7	7
1207	1	26	1	5	2	2	3	7	6	5	7	7	6	6	7	7	7	6	4	7	6	6	6	2	3	2	2	1	1	1	1	1	2	2	1	1	1	2	1	1	2	1	1	1	3	2	1	1	4
1208	2	24	1	5	2	4	2	5	5	5	7	3	3	4	5	6	6	7	6	2	2	2	2	4	5	4	1	2	3	1	1	1	2	4	4	4	2	4	1	2	1	1	1	1	3	4	1	3	4
1209	1	22	1	2	3	6	3	4	3	1	2	3	4	4	4	2	2	1	1	5	4	4	5	5	5	4	4	5	5	5	5	5	5	5	5	5	3	5	5	4	5	3	3	6	7	7	7	7	7
1210	1	24	1	4	1	3	1	5	5	4	4	7	6	6	7	2	3	2	3	1	2	3	3	3	4	1	1	1	1	1	1	1	1	5	1	4	1	1	1	1	2	2	2	1	3	2	2	3	5
1211	1	25	1	5	3	3	1	7	7	6	6	6	6	6	7	7	7	7	6	6	4	4	5	2	4	5	2	4	2	2	1	4	1	4	1	4	1	1	1	1	1	4	2	2	4	4	1	3	2
1212	1	22	1	2	3	3	3	7	6	4	4	5	4	5	5	7	7	6	7	4	4	4	4	4	4	5	2	4	5	5	4	3	2	5	4	5	4	5	3	1	1	4	4	2	4	4	2	4	5
1213	1	20	1	2	3	6	2	4	4	3	2	6	7	6	7	7	1	1	1	4	4	3	4	5	4	5	5	5	5	3	3	5	4	5	4	5	5	5	4	4	4	5	5	4	4	4	2	5	6
1214	1	22	2	4	3	4	3	6	6	4	6	6	6	7	5	7	7	6	6	5	4	4	4	4	4	3	2	4	2	2	2	4	5	5	5	3	1	2	1	1	2	1	1	1	4	4	1	4	3
1215	1	23	1	4	3	8	2	6	4	3	2	3	2	3	3	6	5	5	2	2	1	1	1	5	4	5	5	5	5	4	5	4	4	3	5	5	5	5	4	5	3	5	5	2	6	6	7	4	6
1216	1	22	1	4	999	4	2	6	5	4	7	6	6	7	6	6	7	7	1	7	7	6	7	4	2	3	2	4	4	2	2	2	1	5	2	2	1	5	2	1	2	1	1	1	4	4	1	3	2
1217	2	20	2	1	3	3	3	6	5	4	6	6	6	6	6	7	7	6	6	7	6	6	7	3	4	4	2	2	1	1	1	1	1	4	4	4	1	5	2	2	1	1	1	1	4	4	1	3	3
1218	1	21	2	2	3	6	3	5	5	2	6	2	2	2	3	2	1	1	1	4	2	1	1	5	4	4	3	4	5	5	5	5	4	4	1	5	5	4	4	2	5	5	5	4	6	7	3	5	7
1219	1	22	1	3	1	5	1	6	5	3	4	2	3	5	3	5	3	4	1	3	2	2	2	4	5	4	3	5	4	3	3	4	5	5	4	4	5	4	4	1	2	4	4	4	6	5	4	3	4
1220	1	23	1	4	3	3	3	7	6	4	7	7	7	7	6	4	4	6	3	7	5	5	6	2	2	1	1	1	2	1	1	2	1	4	1	1	1	1	1	1	2	1	1	1	4	1	1	3	2
1221	1	22	1	2	2	4	3	4	4	4	5	5	3	6	4	3	2	2	2	6	4	4	4	5	3	5	5	5	4	4	3	5	4	5	5	5	4	5	5	2	4	5	5	4	4	4	3	6	6
1222	1	21	1	3	3	7	3	4	4	3	5	5	4	2	3	1	6	6	7	3	2	2	2	4	5	5	2	4	5	4	5	5	5	4	4	5	1	5	4	3	4	4	3	1	6	7	2	5	7
1223	1	20	1	2	3	5	3	6	4	4	6	6	5	6	7	2	3	2	2	4	2	2	2	5	4	4	5	5	5	5	5	5	5	5	4	4	5	5	4	4	3	2	2	4	5	5	3	5	6
1224	1	22	1	4	3	6	1	5	4	4	3	3	2	2	2	4	6	5	7	1	1	1	1	4	5	5	5	4	5	4	4	5	5	4	5	5	5	5	5	4	5	5	5	1	3	3	2	2	7
1225	1	24	1	5	1	4	3	4	4	2	4	6	5	6	5	7	2	1	1	6	5	5	5	4	4	5	4	5	5	5	5	5	5	4	4	5	4	4	3	2	4	4	4	4	5	5	4	6	7
1226	1	21	2	3	3	3	1	6	6	5	7	4	4	5	4	7	7	7	6	6	6	5	6	4	4	4	1	4	4	2	2	2	1	4	1	1	1	2	1	1	1	1	1	1	3	3	2	4	5
1227	1	24	1	4	1	4	1	5	6	6	7	6	7	7	6	2	3	6	3	5	4	4	4	5	4	4	4	3	4	4	3	2	4	4	1	4	1	4	3	1	1	2	1	2	4	5	1	3	4
1228	1	20	1	3	3	7	1	3	3	1	1	5	2	2	6	7	6	6	7	6	6	7	5	4	5	5	5	5	5	4	5	4	5	5	5	4	5	4	5	3	5	2	2	6	7	7	5	6	3
1229	2	20	2	2	3	6	3	4	3	2	4	3	2	3	3	5	1	3	1	3	2	1	2	5	4	4	5	5	5	4	5	5	5	5	4	5	5	5	3	4	5	5	5	4	6	7	5	6	7
1230	1	24	2	5	3	3	3	6	7	3	2	5	5	6	6	7	1	1	2	5	6	6	6	5	5	3	2	2	1	1	1	1	1	4	1	2	1	2	1	4	3	2	1	3	7	7	5	3	4
1231	1	23	2	5	1	3	1	6	6	5	6	6	5	5	6	4	3	3	3	7	6	6	6	4	4	1	1	4	1	1	1	2	1	4	1	3	1	5	2	1	2	1	1	1	2	4	3	3	5
1232	2	21	1	3	1	5	1	5	4	1	3	5	5	4	4	2	1	5	1	5	4	4	5	5	5	5	4	5	5	5	4	5	5	5	4	5	5	5	4	4	4	3	2	2	6	6	4	7	7
1233	1	20	1	2	1	3	1	4	5	3	5	5	5	6	6	7	4	6	7	5	3	3	3	2	2	1	2	1	1	1	1	1	2	2	2	3	1	1	1	2	1	1	1	4	4	4	1	2	2
1234	1	22	1	4	1	3	1	5	4	2	4	6	7	7	6	2	3	3	1	6	6	5	6	4	4	2	2	1	4	1	1	2	1	4	4	1	2	2	1	1	1	1	1	2	4	3	1	4	4
1235	2	24	1	4	2	5	2	4	5	2	4	5	5	5	4	3	2	2	1	5	4	3	3	4	4	4	4	4	5	5	5	5	5	5	5	5	4	5	4	5	3	5	5	1	5	5	2	5	5
1236	1	26	2	5	3	2	2	5	5	4	7	6	7	7	7	6	6	5	1	6	6	5	6	3	2	2	1	1	2	1	2	2	1	5	2	1	1	5	1	1	1	1	1	1	4	4	3	4	6
1237	2	19	1	1	1	3	1	6	6	5	5	5	6	5	4	6	5	6	3	7	6	5	6	4	4	2	1	2	4	1	1	2	1	4	1	4	1	5	1	1	1	2	2	1	3	3	2	2	3
1238	1	19	2	1	3	5	3	5	4	4	4	3	3	2	2	1	3	3	1	7	6	6	7	5	4	5	5	5	4	2	2	2	5	5	4	5	5	5	5	4	5	5	5	5	6	6	4	5	7
1239	2	24	1	5	2	5	3	4	4	4	3	6	6	7	4	7	2	1	1	2	1	1	1	5	5	4	4	5	5	4	3	5	5	5	4	5	4	5	2	1	4	4	4	6	5	4	4	5	7
1240	2	25	1	5	3	1	3	7	7	6	6	6	5	6	5	7	7	7	7	4	3	3	3	1	2	1	2	1	1	1	1	2	1	3	1	2	1	4	1	1	1	1	1	1	3	2	2	1	2
1241	1	21	1	3	3	2	3	6	6	5	7	7	6	7	7	7	2	6	1	7	7	7	7	4	5	1	3	2	1	1	1	1	1	4	1	4	1	5	1	1	1	1	1	2	4	3	1	2	3
1242	1	23	1	4	3	3	1	6	5	5	6	3	3	3	3	6	7	7	6	5	5	5	5	3	4	4	1	1	1	1	1	1	1	5	5	4	2	5	1	1	1	2	2	2	3	3	1	2	4
1243	2	24	2	5	3	3	1	4	4	2	2	5	5	6	6	7	3	6	3	7	7	6	6	2	5	4	2	1	1	1	1	1	1	1	2	1	1	4	1	1	2	1	1	1	4	4	1	2	5
1244	2	23	1	4	3	3	1	5	4	3	6	7	7	6	6	7	6	6	5	5	4	4	5	5	4	1	2	1	2	1	1	2	1	4	1	1	1	3	3	1	1	1	1	3	3	4	1	2	3
1245	1	22	2	4	3	4	1	4	4	2	4	2	3	2	1	6	7	7	7	5	3	3	4	5	4	5	2	5	5	4	5	5	5	5	5	5	3	5	2	1	4	1	1	5	6	7	3	6	3
1246	1	25	1	5	3	2	1	6	7	5	6	6	7	7	6	6	5	5	1	7	6	6	7	3	2	1	1	1	1	1	1	1	2	4	1	1	1	4	1	1	1	2	1	1	2	2	1	1	1
1247	2	20	1	2	1	5	1	7	6	4	2	2	3	4	3	6	6	6	7	4	3	2	3	4	4	5	3	4	5	3	2	4	4	5	4	4	4	3	4	1	4	4	4	4	6	7	3	6	7
1248	2	22	1	4	3	7	1	2	2	1	3	2	2	3	1	2	1	2	1	3	2	2	2	5	4	5	5	5	5	5	4	5	5	5	5	5	5	3	3	4	3	5	4	6	6	7	6	7	7
1249	1	21	1	2	1	4	1	4	4	3	5	7	6	6	5	6	3	1	1	6	5	5	6	4	5	5	2	4	5	2	2	4	4	5	5	4	2	4	4	2	2	4	4	1	4	4	1	5	5
1250	1	22	1	3	3	8	3	3	2	1	2	5	4	4	3	1	1	1	1	2	1	1	2	5	5	4	5	5	5	5	5	5	5	5	5	4	3	2	2	1	4	1	1	5	6	7	5	6	7
1251	1	22	1	4	3	4	3	6	5	5	7	6	6	7	6	7	6	6	5	3	2	2	2	4	5	4	4	5	5	4	1	4	1	4	5	4	4	5	5	2	4	5	4	4	5	4	4	3	6
1252	2	26	1	5	3	5	3	4	6	5	5	3	3	4	3	6	6	5	6	3	2	2	3	4	5	5	4	4	5	5	5	5	5	4	5	5	5	4	4	3	5	4	4	5	6	6	5	6	6
1253	1	25	2	5	3	5	3	4	3	2	4	6	6	6	4	7	3	3	1	3	2	2	2	4	5	5	4	5	5	5	5	4	1	5	4	5	5	5	4	3	4	4	4	3	4	5	5	4	6
1254	1	23	1	4	3	3	3	4	4	3	3	5	4	6	5	2	2	2	1	3	2	1	1	5	5	4	2	4	2	2	1	4	4	5	5	4	3	4	4	2	4	2	2	4	6	5	3	5	7
1255	1	25	1	5	1	4	1	6	6	5	7	7	6	7	5	6	7	7	6	6	5	5	6	4	4	1	1	1	1	1	1	2	2	4	4	2	1	2	1	1	1	2	2	1	2	2	1	2	3
1256	1	26	1	5	3	4	3	6	6	4	6	5	4	6	5	6	7	6	6	7	6	7	7	4	5	2	2	2	2	1	1	1	2	4	2	4	2	4	2	2	2	1	1	3	4	3	2	3	3
1257	2	22	1	4	3	5	3	3	2	1	3	4	3	3	3	2	1	2	2	2	1	1	2	4	5	5	5	5	5	3	2	4	5	5	4	5	5	4	4	2	4	4	3	3	4	4	3	6	7
1258	2	22	1	3	3	2	2	6	7	6	6	7	7	7	7	6	7	6	2	5	5	6	6	4	5	3	2	1	2	1	1	2	1	4	3	4	1	1	4	1	2	1	1	1	2	2	1	1	2
1259	2	22	1	5	1	2	1	6	6	5	7	6	7	7	5	7	7	6	2	7	6	6	6	2	3	2	2	1	1	1	1	1	2	4	2	5	1	1	1	1	2	2	1	1	4	3	3	2	2
1260	1	26	1	5	3	4	3	6	6	7	7	5	5	5	4	1	7	7	7	6	7	6	7	4	5	4	2	1	4	3	2	2	4	5	2	5	1	2	3	1	1	1	1	3	4	4	2	1	1
1261	1	22	1	3	2	2	3	6	7	6	6	7	6	7	6	6	7	6	2	5	5	6	6	4	5	3	2	1	2	1	1	2	1	4	2	4	1	1	4	1	2	1	1	1	2	2	1	1	2
1262	2	24	1	5	3	4	3	7	7	7	6	6	5	7	7	7	5	5	1	6	7	7	7	4	3	4	2	3	5	4	4	1	2	2	1	4	1	1	1	1	1	1	1	2	3	4	2	1	3
1263	1	20	2	3	3	6	1	3	2	1	2	3	2	2	2	3	2	6	1	4	3	3	4	5	4	5	4	5	5	3	3	3	5	5	5	5	4	5	5	1	4	5	5	5	6	6	5	7	7
1264	1	22	1	3	3	2	3	6	7	7	7	6	6	7	7	7	7	7	5	6	7	7	6	3	4	1	2	1	2	2	1	2	1	2	1	2	1	1	1	2	1	1	1	3	4	1	1	2	1
1265	1	22	1	3	3	4	3	6	3	3	4	6	5	6	6	5	2	6	1	5	6	6	6	4	2	4	2	2	2	2	4	4	1	2	1	4	1	1	1	1	2	1	2	2	4	4	1	1	3
1266	1	20	1	2	1	5	1	3	2	2	1	3	5	5	3	1	2	1	1	4	2	4	1	4	5	4	4	5	5	5	5	4	5	5	4	4	5	3	3	5	2	4	5	3	5	6	2	3	7
1267	2	22	2	2	1	6	1	3	3	1	2	3	4	5	4	2	2	1	1	5	5	4	5	4	5	5	5	5	5	4	4	5	5	5	5	4	4	5	5	4	5	3	3	6	7	6	7	7	7
1268	1	22	1	4	1	5	1	4	4	3	4	4	4	5	4	6	3	2	3	4	3	2	2	4	4	5	1	4	5	1	3	4	4	5	4	4	2	4	4	2	4	4	4	4	6	7	3	5	5
1269	2	21	2	2	1	6	1	3	3	2	3	5	3	5	3	2	2	2	3	6	5	6	5	5	5	4	4	5	4	5	5	5	5	5	4	5	5	5	4	2	5	4	4	3	6	7	2	5	6
1270	1	22	1	3	1	2	1	6	5	5	7	7	7	6	7	6	2	5	1	7	6	6	6	4	4	1	1	1	2	1	1	3	1	1	1	2	1	3	1	1	1	1	1	6	4	5	6	3	7
1271	2	22	1	4	3	6	3	4	3	3	4	4	3	4	2	1	1	1	1	7	7	6	6	5	4	4	5	5	5	4	4	5	5	5	5	5	5	5	4	3	4	4	4	4	6	6	5	7	7
1272	2	20	2	1	1	8	1	5	4	4	3	2	3	2	1	2	2	1	1	2	1	1	1	5	4	4	5	5	5	4	5	4	5	5	4	5	4	5	5	3	5	5	5	4	4	5	4	5	6
1273	1	20	1	2	1	6	1	5	4	3	3	2	2	2	1	7	7	6	6	3	2	2	3	5	4	5	4	5	5	4	5	5	5	4	5	5	3	3	3	2	5	5	4	5	6	7	6	7	7
1274	1	26	2	5	3	2	3	7	6	6	6	7	6	6	7	7	7	6	4	7	6	6	6	3	3	2	2	2	1	1	1	1	2	2	1	1	1	1	1	1	2	2	1	1	2	2	1	1	4
1275	1	22	1	5	3	3	3	7	6	7	6	7	7	7	7	4	4	6	3	6	6	5	6	2	2	1	1	1	2	2	1	2	1	3	1	1	1	2	1	1	1	2	1	1	2	3	2	3	4
1276	1	25	1	5	3	3	1	7	6	6	6	7	6	7	7	7	7	7	6	4	1	2	3	4	5	4	2	1	1	1	1	2	4	4	1	4	2	5	2	1	1	1	1	3	4	4	2	1	6
1277	1	21	1	3	3	6	3	5	2	2	2	3	3	2	2	1	1	1	1	4	2	3	1	5	4	5	5	5	5	4	2	2	4	5	4	5	4	4	5	3	4	5	3	6	7	7	6	6	7
1278	1	20	1	2	3	5	2	4	5	4	4	3	3	4	1	3	3	3	1	6	5	5	6	5	4	5	5	4	5	4	3	2	1	5	2	5	4	5	5	3	2	3	2	5	7	6	1	6	7
1279	1	19	1	1	3	5	3	7	4	3	4	4	3	2	2	1	3	3	2	1	3	2	3	5	4	4	3	4	4	4	2	3	5	5	3	5	2	5	5	2	4	4	1	3	6	5	4	6	7
1280	2	22	1	2	3	2	2	7	6	7	7	3	3	2	1	2	7	7	7	5	4	3	3	2	3	1	1	1	2	1	1	1	1	3	1	4	2	2	1	1	1	2	1	1	5	3	1	2	4
1281	1	27	1	5	3	4	1	7	3	2	6	6	6	6	6	7	6	6	7	3	4	2	2	5	4	4	4	5	5	5	5	2	5	5	1	2	2	1	1	1	5	2	1	4	5	3	3	2	4
1282	1	20	1	2	3	3	3	4	4	3	5	3	2	2	2	7	6	7	6	7	6	6	7	4	3	1	2	1	4	1	1	3	1	2	1	1	1	5	2	1	1	1	1	1	4	4	1	5	6
1283	1	24	2	5	3	4	3	6	5	5	6	3	2	4	4	7	6	6	6	3	2	2	3	4	5	4	1	2	1	1	1	1	2	4	4	4	2	4	3	1	1	2	1	1	4	3	1	4	5
1284	1	20	1	3	1	4	1	7	7	7	6	5	5	7	7	7	6	7	7	7	6	7	7	4	4	1	1	1	1	1	1	1	2	3	1	2	1	4	1	1	1	1	1	1	3	3	2	3	2
1285	2	23	1	4	3	3	3	6	6	5	6	4	4	3	3	7	6	6	7	6	5	5	5	4	3	3	1	2	1	1	1	1	2	4	2	2	1	2	1	2	1	1	1	1	3	3	1	2	4
1286	1	22	1	4	1	4	1	6	5	6	6	7	5	6	6	1	2	2	2	6	7	6	5	4	3	5	3	2	2	1	1	3	4	3	1	3	2	4	4	4	1	1	2	1	3	2	2	1	4
1287	2	23	1	5	3	2	3	4	5	4	5	5	4	6	5	7	4	3	2	6	5	5	6	2	4	4	1	4	4	3	3	4	4	5	3	3	1	2	1	1	1	2	1	2	2	1	2	2	1
1288	1	22	1	2	1	2	1	6	6	4	7	4	5	6	6	7	7	6	6	5	6	6	6	2	2	1	2	1	1	1	1	1	1	2	3	3	1	1	1	1	1	1	1	1	2	2	1	1	1
1289	1	24	1	4	3	5	1	2	2	1	1	4	3	3	2	1	2	2	1	5	5	6	6	5	5	4	5	5	4	5	3	3	5	4	4	5	4	2	1	4	3	4	4	6	7	6	4	7	7
1290	2	18	2	1	1	6	1	5	4	4	5	4	6	7	5	1	2	2	2	3	4	4	4	5	5	5	5	5	4	4	4	5	5	5	3	4	5	4	3	5	2	5	4	5	6	6	7	4	7
1291	1	20	1	2	3	4	3	6	6	5	6	6	6	7	7	7	7	7	7	4	3	4	4	4	4	2	2	2	2	1	1	2	2	4	1	1	1	2	4	1	1	2	2	1	2	3	1	3	1
1292	1	21	2	2	3	5	1	4	6	6	7	6	7	5	5	2	2	1	1	5	4	3	3	5	4	5	4	4	3	3	2	4	5	5	5	4	4	2	2	3	2	5	5	1	4	4	3	3	7
1293	2	24	2	5	3	4	1	4	5	4	5	6	6	7	5	5	4	3	1	7	6	7	7	4	5	4	4	5	4	3	2	3	4	5	2	4	3	5	1	1	1	2	1	1	3	4	1	5	3
1294	1	23	1	2	2	5	3	4	6	4	5	1	2	1	4	1	7	7	2	1	2	3	3	5	5	5	5	4	5	4	3	3	4	5	5	5	2	4	3	4	5	4	4	6	5	6	5	7	6
1295	2	24	1	5	1	5	1	4	5	4	5	3	2	2	3	1	3	3	1	6	6	5	6	4	5	5	2	4	5	4	4	4	4	5	4	5	2	5	4	2	5	4	4	1	4	4	1	4	6
1296	2	23	1	4	3	4	2	3	4	5	6	7	6	7	6	5	3	6	5	5	6	5	6	4	4	5	2	5	5	4	4	5	2	4	5	4	4	2	2	1	2	4	3	3	2	7	6	6	4
1297	2	25	1	5	3	4	3	2	3	4	5	5	3	2	2	3	2	6	6	3	2	2	3	4	3	5	2	4	4	4	1	1	3	5	2	4	1	2	4	2	1	2	2	3	5	5	6	6	7
1298	1	19	1	1	3	5	3	6	3	3	5	4	3	2	2	1	3	3	2	1	2	2	3	5	5	5	3	4	4	4	2	3	5	5	3	5	2	5	5	2	4	4	1	3	6	6	4	6	7
1299	1	24	2	5	3	3	3	6	6	3	2	5	5	6	6	7	1	1	2	5	6	6	7	4	5	2	2	2	1	1	1	1	1	4	1	2	1	2	1	4	3	2	1	3	7	7	5	3	4
1300	1	21	1	3	1	6	1	5	2	1	2	3	4	2	2	1	1	1	1	3	2	3	1	5	5	4	5	5	5	4	2	2	4	5	4	5	4	4	5	2	4	5	3	6	7	7	7	6	7
1301	2	20	1	2	3	3	1	4	5	3	6	5	5	6	6	7	4	6	7	5	3	2	3	2	2	1	1	1	1	1	1	1	1	2	2	3	1	1	1	2	1	1	1	3	4	4	1	2	2
1302	1	23	2	4	3	5	1	4	3	2	5	1	1	2	1	3	5	6	7	2	2	3	3	5	5	4	3	5	5	5	5	5	5	5	4	4	2	4	3	4	5	5	5	7	6	7	7	5	7
1303	2	20	1	3	3	7	3	3	3	1	1	6	2	2	5	7	6	6	7	6	6	7	5	4	5	5	5	5	5	5	5	4	5	5	5	5	5	4	5	3	5	2	2	5	7	7	5	6	3
1304	2	23	2	5	3	3	1	6	6	5	7	6	7	7	5	7	7	6	1	5	7	6	6	2	4	1	2	1	1	1	1	1	2	4	2	5	1	1	1	1	2	2	1	1	4	3	3	2	2
1305	1	25	1	5	3	4	1	2	3	4	5	4	3	2	2	3	2	6	6	3	2	2	3	4	3	5	2	3	4	4	1	1	3	5	2	4	1	2	4	2	1	2	2	3	5	5	6	6	7
1306	2	22	2	3	3	6	3	5	2	2	4	2	3	3	4	1	6	6	1	2	2	1	3	4	5	5	5	5	5	4	3	3	4	5	4	5	5	4	5	2	1	4	3	3	5	3	3	2	6
1307	2	22	2	4	3	4	1	6	5	6	7	7	6	5	6	1	2	2	2	6	7	7	5	4	5	5	2	2	2	1	1	3	4	3	1	3	2	3	4	5	1	1	2	1	3	2	2	1	4
1308	2	22	2	3	3	2	3	6	5	5	6	7	7	7	7	7	2	5	1	7	6	6	6	1	1	1	1	1	1	1	1	3	1	1	1	2	1	1	1	1	1	1	1	6	4	5	6	3	7
1309	2	22	1	3	1	2	1	6	7	7	7	7	7	7	7	7	7	7	7	6	7	7	6	1	1	1	2	1	3	2	1	2	1	2	1	1	1	1	1	1	1	1	1	1	1	1	1	2	1
1310	2	20	2	2	3	5	3	4	2	2	1	3	4	5	3	1	2	1	1	3	2	4	1	4	5	5	3	5	5	5	5	5	5	5	5	4	5	3	2	5	2	4	4	3	6	6	2	3	7
1311	1	23	1	4	3	4	2	3	4	5	6	7	6	7	6	5	3	6	5	6	5	5	5	4	5	5	2	5	5	4	4	5	2	4	5	5	4	2	2	1	2	3	3	3	2	6	6	5	4
1312	1	23	1	3	3	6	3	6	3	5	6	5	3	6	6	5	2	2	3	1	1	1	1	4	5	3	4	5	5	5	5	5	2	5	5	5	5	4	2	3	1	2	2	4	3	4	6	3	7
1313	1	26	2	5	3	4	3	6	6	7	6	4	2	2	3	1	7	7	7	6	7	6	7	4	5	5	2	1	4	3	2	2	4	5	2	5	1	2	3	1	1	1	1	1	1	1	1	1	1
1314	1	27	1	5	3	4	3	6	3	2	6	6	6	7	6	7	6	6	7	3	4	2	1	5	4	5	4	5	5	5	5	2	5	5	1	2	2	1	1	1	5	2	1	4	5	3	2	1	4
1315	1	22	1	2	3	2	3	7	6	6	7	3	3	2	1	2	7	7	7	5	4	3	3	2	3	1	1	1	1	1	1	1	1	3	1	1	2	2	1	1	1	1	1	1	5	2	1	1	4
1316	1	18	2	1	3	6	1	5	4	4	5	3	6	7	5	1	2	2	2	3	4	4	4	5	5	5	5	5	5	4	4	5	5	5	3	4	5	4	3	5	2	5	4	5	6	6	7	4	7
1317	1	23	1	2	1	5	1	4	6	4	5	2	2	1	3	1	6	6	2	1	2	3	3	5	5	5	5	5	5	5	3	3	4	5	5	5	2	4	3	4	5	4	4	6	5	6	5	7	7
1318	1	21	1	2	1	5	1	4	5	6	6	6	7	5	6	2	2	1	1	3	4	3	3	5	4	4	4	4	3	3	3	4	5	5	5	4	3	2	2	3	2	5	5	1	3	5	3	3	7
1319	1	24	1	4	3	4	3	5	6	7	7	6	7	7	6	2	3	6	3	4	4	4	4	4	5	4	4	3	4	4	3	2	4	4	1	4	1	4	1	1	1	2	1	2	4	5	1	3	4
1320	1	24	1	4	3	3	1	5	4	4	4	7	6	6	7	3	3	2	3	1	2	3	3	2	4	1	1	1	1	1	1	1	1	5	1	4	1	1	1	1	2	2	2	1	3	2	2	3	5
1321	1	22	1	2	3	7	3	6	4	2	4	6	6	7	6	1	2	6	1	3	4	4	4	5	4	5	3	5	5	5	5	5	5	5	4	5	3	1	1	3	5	5	4	4	6	6	7	6	7
1322	1	23	1	4	1	8	1	6	4	2	2	3	2	3	3	6	5	5	2	1	1	1	1	5	5	5	5	5	5	4	5	4	4	5	5	5	5	5	4	5	3	5	5	2	6	6	7	4	6
1323	2	24	2	4	3	4	3	7	7	6	6	6	6	7	7	7	5	5	1	6	7	7	7	4	3	4	1	2	5	4	4	1	1	3	1	4	1	1	1	1	1	2	2	1	3	4	2	1	3
1324	2	23	1	5	2	3	2	4	3	2	5	6	7	7	5	7	3	2	1	3	2	2	2	4	4	5	3	1	1	1	1	1	1	4	1	4	1	1	1	1	1	3	3	2	5	5	4	2	7
1325	1	22	2	3	3	8	3	3	2	1	2	4	4	4	3	1	1	1	1	2	1	1	2	5	5	5	5	5	5	5	5	5	5	5	5	4	3	2	2	1	4	2	2	5	7	7	5	6	7
1326	1	22	1	3	3	4	3	5	3	2	4	7	7	7	7	3	2	6	1	5	6	6	6	4	4	3	2	2	2	2	4	2	1	2	1	4	1	1	1	1	2	1	1	2	4	4	1	1	2
1327	2	22	2	3	3	3	3	7	7	6	6	7	7	7	7	6	7	6	2	6	5	6	6	4	4	3	2	1	2	1	1	1	1	4	2	4	1	1	1	1	2	1	1	1	1	1	1	1	2
1328	2	22	1	2	1	2	1	6	7	4	6	5	5	6	6	7	7	7	6	5	6	6	6	2	2	2	1	1	1	1	1	1	1	3	2	3	1	1	1	1	1	1	1	1	1	2	1	1	1
1329	1	24	2	4	3	5	3	2	1	1	3	4	3	2	1	2	2	1	5	6	6	6	5	5	5	5	5	5	5	5	4	3	5	4	4	5	5	2	1	4	3	4	4	6	7	7	5	6	7
1330	2	22	1	3	3	3	1	5	5	6	7	6	5	4	5	2	2	6	5	5	5	5	5	2	2	3	2	1	1	1	1	1	1	3	1	1	1	2	1	3	1	1	1	1	2	1	1	2	1
1331	1	19	2	1	3	6	3	4	4	3	2	3	3	5	5	7	7	6	7	3	2	2	2	4	5	5	5	4	5	4	2	5	4	5	5	5	4	3	2	2	5	4	4	1	2	6	3	6	7
1332	1	26	1	5	2	2	2	6	6	6	6	6	5	6	5	6	5	7	4	5	6	6	5	2	2	1	2	1	1	1	1	1	1	4	1	1	1	1	1	1	1	1	1	1	1	4	1	3	4
1333	2	23	2	4	1	3	1	4	4	3	3	5	4	5	5	2	2	2	1	3	2	1	1	4	5	4	2	4	2	2	1	4	4	5	3	4	3	4	4	2	4	2	2	4	6	5	3	5	7
1334	1	22	1	3	1	5	3	6	4	3	4	2	3	5	3	5	3	4	1	3	2	2	2	4	5	4	3	5	5	3	3	4	5	5	4	4	5	4	4	1	2	4	4	4	5	5	4	3	4
1335	1	22	1	4	1	7	3	1	1	1	3	2	2	3	1	2	1	1	1	3	2	2	2	5	5	5	5	5	5	5	4	5	5	5	5	5	5	3	3	4	3	5	5	7	7	7	6	7	7
1336	2	21	2	2	1	6	3	4	5	2	6	2	2	2	3	1	1	1	1	4	2	1	1	5	5	4	3	4	5	5	5	5	5	4	1	5	5	4	4	2	5	5	5	4	7	7	3	5	7
1337	1	25	1	5	1	3	1	7	7	6	7	6	6	6	7	7	7	7	6	5	4	4	5	2	4	4	2	4	2	2	1	4	1	4	1	4	1	1	1	1	1	4	2	1	4	4	1	3	2
1338	1	23	2	4	1	3	3	6	6	4	7	7	7	7	6	4	4	6	3	7	5	5	6	2	2	1	1	1	2	1	1	1	1	4	1	1	1	1	1	1	2	1	1	1	4	1	1	3	2
1339	2	21	2	2	2	4	3	4	4	3	5	7	6	6	5	6	3	1	1	6	5	5	5	4	5	5	2	4	5	2	2	4	4	5	5	4	2	4	4	2	2	4	4	1	4	4	1	4	5
1340	2	22	1	3	1	2	1	6	7	7	7	7	7	7	7	6	7	6	2	5	5	6	6	4	5	3	2	1	2	1	1	2	1	4	3	4	1	1	4	1	2	1	1	1	2	3	1	1	2
1341	2	22	2	4	1	3	1	5	4	3	4	7	7	7	6	2	3	3	1	6	6	5	6	4	4	2	2	1	4	1	1	1	1	4	4	1	2	2	1	1	1	1	1	2	4	3	1	4	4
1342	1	20	2	2	3	5	3	6	6	4	2	2	3	4	3	6	7	6	7	4	3	2	3	4	5	5	3	4	5	2	2	4	4	5	4	4	4	3	4	1	4	4	4	4	6	7	3	6	7
1343	2	21	1	2	1	6	1	4	4	2	3	4	3	4	3	2	2	2	3	5	5	5	5	5	5	4	2	5	5	5	5	5	5	5	4	5	5	5	5	2	5	4	4	3	7	7	2	5	6
1344	2	21	1	3	1	2	1	7	6	5	7	7	6	7	7	7	2	6	1	7	7	7	7	4	5	1	2	2	1	1	1	1	1	4	1	4	1	5	1	1	1	1	1	1	4	3	1	2	3
1345	1	22	2	4	1	4	1	5	4	4	6	6	5	7	5	4	3	5	2	7	6	6	7	4	2	2	1	1	4	1	1	1	2	4	2	4	1	5	1	1	2	1	1	1	4	3	3	3	1
1346	1	22	1	4	3	4	3	5	4	4	6	6	5	7	5	4	3	5	2	7	6	6	7	4	2	2	1	1	4	1	1	1	2	4	2	4	1	5	1	1	2	1	1	1	4	3	3	3	1
1347	1	20	2	2	1	6	3	3	3	2	4	3	2	3	3	5	1	2	1	3	2	1	2	5	5	4	5	5	5	5	5	5	5	5	4	5	5	5	3	4	4	5	5	4	7	7	5	6	7
1348	1	24	2	5	1	5	3	4	4	4	5	3	2	2	3	1	3	3	1	6	5	5	6	4	5	5	2	4	5	4	4	3	4	5	4	5	3	5	4	2	4	4	4	1	4	4	1	4	6
1349	2	21	1	3	3	7	3	4	4	3	5	4	4	2	3	1	7	6	7	3	2	2	2	4	5	5	2	5	5	4	5	5	5	5	4	5	1	5	4	3	4	4	3	1	7	7	2	5	7
1350	1	20	1	3	3	4	3	7	7	7	7	5	6	7	7	7	7	7	7	7	6	7	7	1	1	1	1	1	1	1	1	1	1	3	1	1	1	5	1	1	1	1	1	1	3	3	1	3	1
1351	1	22	2	4	1	4	1	5	6	4	6	6	6	7	5	7	7	6	6	5	4	4	4	4	4	3	2	4	2	2	2	4	5	5	5	2	1	2	1	1	2	1	1	1	4	4	1	4	3
1352	1	24	2	4	3	5	3	4	4	2	4	5	5	5	4	2	2	2	1	5	3	3	3	4	5	4	4	4	5	5	5	5	5	5	5	5	4	5	4	5	3	5	5	1	5	5	2	5	6
1353	1	19	2	1	1	3	1	6	6	4	6	5	6	5	4	6	6	6	3	7	6	5	6	4	5	2	1	2	4	1	1	1	1	4	1	4	1	5	1	1	1	2	2	1	3	3	1	2	3
1354	1	25	2	5	3	1	3	7	7	6	7	5	5	6	5	7	7	7	7	4	3	3	3	1	2	1	2	1	1	1	1	1	1	4	1	2	1	4	1	1	1	1	1	1	3	2	2	1	1
1355	1	23	1	4	3	3	1	5	5	4	6	3	3	3	3	7	7	7	6	5	5	5	5	2	4	4	1	1	1	1	1	1	1	5	4	4	2	5	1	1	1	2	2	1	3	3	1	2	4
1356	2	22	2	3	3	5	1	4	3	2	4	6	5	4	4	3	3	1	1	4	3	3	3	5	5	5	5	5	5	5	5	4	5	5	3	5	3	4	4	2	3	4	2	3	5	5	3	6	7
1357	1	22	1	4	1	4	3	4	3	2	4	2	3	2	1	7	7	7	7	5	3	3	4	5	5	5	2	5	5	4	5	5	5	5	5	5	3	5	2	1	4	1	1	4	6	7	3	7	3
1358	2	20	1	1	3	3	1	6	5	4	6	7	6	6	6	7	7	6	6	7	6	6	7	2	4	4	2	2	1	1	1	1	1	4	4	4	1	5	2	1	1	1	1	1	4	4	1	3	4
1359	1	26	1	5	1	1	1	7	7	6	7	7	7	7	7	6	6	6	5	7	6	6	6	2	4	1	1	1	1	1	1	1	1	4	1	1	1	4	1	1	1	1	1	1	3	3	1	2	1
1360	2	25	2	5	3	3	1	7	7	6	5	7	7	7	7	7	7	7	7	4	1	1	3	4	5	4	2	1	1	1	1	2	4	4	1	4	2	5	2	1	1	1	1	3	4	4	2	1	7
1361	1	25	2	5	1	2	1	6	6	5	6	7	7	7	6	6	5	5	1	7	6	6	7	2	2	1	1	1	1	1	1	1	1	4	1	1	1	5	1	1	1	1	1	1	2	2	1	1	1
1362	2	22	1	4	1	4	3	6	5	4	7	6	6	7	6	7	6	6	5	3	2	2	2	4	5	4	4	5	5	4	1	4	1	5	5	4	4	5	5	2	4	5	4	4	5	4	4	3	6
1363	1	24	2	5	1	5	1	4	4	3	3	7	6	7	4	7	2	1	1	2	1	1	1	5	5	5	4	5	5	4	3	5	5	5	4	5	4	5	2	1	4	4	4	6	5	4	4	5	7
1364	1	20	1	2	3	6	3	4	4	2	2	7	7	6	7	7	1	1	1	4	4	3	4	5	5	5	5	5	5	3	3	5	5	5	4	5	5	5	4	4	4	5	5	4	4	4	2	5	7
1365	2	19	2	1	2	5	3	4	4	4	4	3	3	2	2	1	3	3	1	6	6	6	6	5	5	5	5	5	5	2	2	2	5	5	4	5	5	5	5	4	4	5	5	5	6	6	4	5	7
1366	2	23	1	5	3	3	3	6	6	5	6	6	5	6	6	4	3	3	3	7	6	6	7	4	4	1	1	4	1	1	1	1	1	4	1	3	1	5	2	1	2	1	1	1	2	3	3	3	5
1367	1	21	1	3	1	5	3	4	4	1	3	5	5	4	4	2	1	5	1	5	5	4	4	5	5	5	4	5	5	5	5	5	5	5	4	5	5	5	4	4	4	2	2	2	6	6	4	7	7
1368	2	22	2	2	3	3	3	6	6	4	4	5	4	5	5	7	7	6	7	4	4	4	4	4	5	5	2	4	5	5	4	3	2	5	4	5	4	5	3	1	1	4	4	2	4	4	2	4	5
1369	2	22	2	4	3	4	2	6	5	4	7	6	6	6	6	7	7	7	1	7	7	6	7	4	2	2	2	4	4	2	2	2	1	5	2	2	1	5	2	1	2	1	1	1	4	4	1	3	2
1370	1	24	2	5	3	3	2	4	4	2	3	6	5	7	6	7	3	6	3	7	7	6	6	2	4	4	2	1	1	1	1	1	1	1	2	1	1	5	1	1	2	1	1	1	4	4	1	2	5
1371	2	26	999	5	3	2	1	4	5	4	7	7	7	7	7	7	6	5	1	6	6	5	6	2	2	2	1	1	1	1	2	2	1	4	2	1	1	5	1	1	1	1	1	1	4	4	3	4	6
1372	1	24	1	5	1	4	1	4	5	4	5	6	6	7	6	5	3	3	1	7	7	7	7	4	5	4	4	4	5	5	1	3	4	5	2	4	2	5	1	1	1	2	2	1	4	4	1	5	3
1373	2	25	1	5	3	5	1	4	3	2	4	6	5	6	4	7	3	3	1	3	2	2	2	4	5	5	4	5	5	5	5	5	1	5	4	5	5	5	4	3	4	4	4	3	5	5	5	4	6
1374	2	26	2	5	1	5	999	4	5	5	5	3	3	4	3	7	6	5	6	3	2	2	3	5	5	5	4	4	5	5	5	5	5	4	5	5	5	4	4	3	5	4	4	5	6	6	5	6	7
1375	1	21	2	3	1	3	3	6	6	5	7	4	4	5	4	7	6	7	6	6	6	5	7	4	5	4	1	4	4	2	2	2	1	4	1	1	1	2	1	1	1	1	1	1	3	3	2	4	5
1376	2	24	2	5	3	4	3	4	4	2	4	6	5	6	6	7	2	1	1	6	5	5	5	4	5	5	4	5	5	5	5	5	5	4	4	5	4	4	3	2	4	4	4	4	5	5	4	6	7
1377	1	20	999	2	3	5	1	5	4	4	6	6	5	6	6	2	3	2	2	4	2	2	2	5	5	4	5	5	5	5	5	5	5	5	3	4	5	5	4	4	3	2	2	4	5	5	3	5	7
1378	1	23	2	4	3	3	1	4	4	3	6	7	7	7	6	7	6	6	5	5	4	4	5	4	4	1	2	1	2	1	1	2	1	4	1	1	1	3	3	1	1	1	1	3	4	4	1	2	3
1379	2	20	2	2	3	5	1	4	4	4	4	3	3	4	2	4	3	3	1	6	5	5	5	5	5	4	5	4	5	4	3	2	1	5	2	5	4	5	5	3	2	3	2	3	5	5	1	6	7
1380	1	23	2	4	1	3	1	6	5	5	7	4	3	3	3	7	7	7	7	6	5	5	5	4	4	2	1	2	1	1	1	1	2	4	1	2	1	2	2	2	1	1	1	1	3	3	1	2	4
1381	2	25	2	5	3	4	1	6	7	5	7	7	6	7	5	7	7	7	6	6	5	5	6	4	5	1	1	1	1	1	1	1	1	4	4	2	1	2	1	1	1	2	2	1	2	2	1	2	3
1382	1	22	2	4	3	6	3	4	3	2	4	4	3	4	2	1	1	1	1	7	6	6	6	5	5	5	5	5	5	4	4	5	5	5	5	5	5	5	4	3	4	4	4	5	6	6	5	7	7
1383	2	22	2	2	1	4	3	4	4	4	5	6	3	6	4	3	2	2	2	6	4	4	5	5	5	5	5	5	4	4	4	5	4	5	5	5	4	5	5	2	4	5	5	4	4	4	3	6	6
1384	2	20	2	2	3	4	3	6	6	5	6	7	6	7	7	7	7	7	7	4	3	3	4	4	4	1	2	2	2	1	1	2	1	4	1	1	1	2	1	1	1	2	2	1	3	2	1	3	1
1385	1	20	1	3	2	6	2	4	2	1	2	3	2	1	1	3	2	5	1	4	3	3	4	5	5	5	5	5	5	3	3	4	5	5	5	5	5	5	5	2	4	5	5	5	6	7	6	7	7
1386	2	22	2	4	1	5	1	4	4	3	4	5	4	5	4	6	3	2	3	3	3	2	3	4	5	4	2	4	4	2	2	4	4	5	4	4	2	4	4	2	4	4	4	4	6	6	3	5	5
1387	2	26	1	5	3	4	1	6	5	4	6	5	4	6	5	6	7	6	6	7	6	6	7	4	4	2	2	2	2	1	1	1	2	4	2	4	2	4	2	2	2	1	1	3	3	3	2	3	3
1388	1	23	2	4	3	5	1	5	5	5	6	6	5	5	5	2	1	2	2	2	2	1	1	5	4	5	3	4	4	3	3	3	4	5	4	5	4	5	4	3	4	4	4	3	3	2	2	4	5
1389	2	22	1	4	3	5	1	3	2	1	3	4	3	3	3	2	1	2	1	2	1	1	2	5	5	5	5	5	5	3	2	4	5	5	4	5	5	4	4	2	4	4	3	3	4	4	3	5	7
1390	2	23	1	5	2	2	3	5	4	4	5	5	4	6	5	7	4	3	1	5	5	5	6	2	4	4	1	4	4	3	3	4	4	5	3	2	1	2	1	1	1	2	1	2	2	2	1	2	1
1391	2	20	1	1	1	8	3	4	3	2	3	3	3	2	1	2	2	1	1	1	1	1	1	5	5	5	5	5	5	4	5	4	5	5	4	5	5	5	5	3	5	5	5	4	4	5	4	6	7
1392	2	22	1	5	3	3	3	6	6	6	6	7	7	7	7	4	4	5	3	6	6	6	6	2	2	1	1	1	1	1	1	1	1	3	1	1	1	2	1	1	1	1	1	1	2	2	2	3	4
1393	1	22	2	4	3	6	3	4	4	4	3	3	2	2	2	4	6	5	7	1	1	1	1	5	5	5	5	4	5	4	4	5	5	5	5	5	5	5	5	4	5	5	5	1	3	3	1	2	7
1394	2	20	1	2	3	6	3	4	4	3	3	2	2	1	1	7	7	6	7	3	2	2	3	5	5	5	5	5	5	5	5	5	5	5	5	5	3	3	3	2	5	5	5	5	6	6	6	7	7
1395	1	26	1	5	3	2	1	7	6	7	7	7	6	6	7	7	7	6	4	7	6	6	6	2	2	2	1	1	1	1	1	1	2	2	1	1	1	1	1	1	2	1	1	1	2	2	1	1	3
1396	2	24	1	5	3	4	1	5	5	5	7	3	2	4	4	7	6	6	6	2	2	2	2	4	5	4	1	2	1	1	1	1	1	4	4	4	2	4	1	1	1	1	1	1	3	3	1	3	4
1397	1	22	2	2	3	6	1	4	2	1	2	3	4	4	4	2	2	1	1	5	4	4	5	5	5	5	5	5	5	5	5	5	5	5	5	5	3	5	5	4	5	3	3	6	7	7	7	7	7
1398	1	22	1	5	3	2	2	6	6	5	7	6	7	7	5	7	7	6	1	7	6	6	6	2	3	1	2	1	1	1	1	1	2	4	2	5	1	1	1	1	2	2	1	1	5	3	3	2	2
1399	2	26	2	5	3	4	3	6	6	7	6	5	5	5	4	1	7	7	7	6	7	6	7	4	4	4	2	1	4	3	2	2	4	5	2	5	1	2	3	1	1	1	1	3	4	4	2	1	1
1400	1	22	1	3	3	2	1	6	7	6	6	7	7	7	7	6	7	6	2	5	5	6	6	4	5	3	2	1	2	1	1	2	1	4	3	4	1	1	4	1	2	1	1	1	2	2	1	1	2
1401	2	24	2	5	3	4	3	7	7	6	6	5	5	7	7	7	5	5	1	6	7	7	7	4	3	4	2	2	5	4	4	1	2	3	1	4	1	1	1	1	1	1	1	2	3	4	2	1	3
1402	1	20	1	3	1	6	3	4	2	1	2	3	2	2	2	3	2	5	1	4	3	3	4	5	5	5	4	5	5	3	3	3	5	5	5	5	5	5	5	1	4	5	5	5	6	6	6	7	7
1403	2	22	999	3	1	2	3	6	7	7	7	7	6	7	7	7	7	7	5	6	7	7	6	3	4	1	2	1	2	2	1	2	1	2	1	2	1	1	1	1	1	1	1	3	4	1	1	1	1
1404	2	22	2	3	3	4	3	6	3	2	4	7	7	7	7	6	2	6	1	5	6	6	6	4	2	3	2	2	2	2	4	4	1	2	1	4	1	1	1	1	2	1	1	2	4	4	1	1	3
1405	1	20	2	2	3	5	1	3	2	2	1	3	5	4	3	1	2	1	1	3	2	4	1	4	5	5	4	5	5	5	5	5	5	5	4	4	5	3	2	5	2	4	5	3	5	6	2	3	7
1406	1	22	1	2	1	6	1	3	2	1	2	3	4	4	4	2	2	1	1	5	5	4	5	4	5	5	5	5	5	4	4	5	5	5	5	5	4	5	5	4	5	3	3	6	7	7	7	7	7
1407	1	22	2	4	3	5	1	4	4	3	4	4	4	5	4	6	3	2	3	4	3	2	2	4	4	5	1	4	4	1	3	4	4	5	4	4	2	4	4	2	4	4	4	4	6	7	3	5	5
1408	1	21	2	2	3	6	1	3	3	2	3	4	3	5	3	2	2	2	3	6	5	5	5	5	5	4	4	5	5	5	5	5	5	5	4	5	5	5	4	2	5	4	4	3	6	7	2	5	6
1409	2	22	2	3	3	2	1	5	5	5	7	7	7	7	7	6	2	5	1	7	6	6	6	4	4	1	1	1	1	1	1	3	1	1	1	2	1	3	1	1	1	1	1	6	4	5	6	3	7
1410	2	22	1	4	1	6	1	3	3	3	4	4	3	4	2	1	1	1	1	7	6	6	6	5	5	4	5	5	5	4	4	5	5	5	5	5	5	5	4	3	4	4	4	4	6	6	5	7	7
1411	2	20	1	1	3	8	1	5	4	3	3	3	3	2	1	2	2	1	1	2	1	1	1	5	4	5	5	5	5	4	5	4	5	5	4	5	4	5	5	3	5	5	5	4	4	5	4	6	6
1412	1	20	2	2	1	6	1	5	3	3	3	2	2	2	1	7	7	6	7	3	2	2	3	5	5	5	4	5	5	4	5	5	5	5	5	5	3	3	3	2	5	5	5	5	6	6	6	7	7
1413	2	26	1	5	1	2	1	7	6	6	7	7	6	6	7	7	7	6	4	7	6	6	6	3	3	2	1	1	1	1	1	1	2	2	1	1	1	1	1	1	2	1	1	1	2	2	1	1	3
1414	2	22	1	5	3	3	3	7	6	6	6	7	7	7	7	4	4	6	3	6	6	5	6	2	2	1	1	1	2	1	1	1	1	3	1	1	1	2	1	1	1	2	1	1	2	3	2	3	4
1415	1	25	1	5	3	3	3	7	6	6	6	7	7	7	7	7	7	7	6	4	1	2	3	4	4	4	2	1	1	1	1	2	4	4	1	4	2	5	2	1	1	1	1	3	4	4	2	1	6
1416	1	21	1	3	1	6	1	5	2	1	2	3	3	2	2	1	1	1	1	3	2	3	1	5	4	4	5	5	5	4	2	2	4	5	4	5	4	4	5	3	4	5	3	6	7	7	6	6	7
1417	1	21.75	2	2	3	5	3	4	4	4	4	3	3	4	1	3	3	3	1	6	5	5	6	5	4	5	5	4	5	4	3	2	1	5	2	5	4	5	5	3	2	3	2	5	7	6	1	6	7
1418	1	19	1	1	3	5	1	7	3	3	4	4	3	2	2	1	3	3	2	1	2	2	3	5	5	4	3	4	4	4	2	3	5	5	3	5	2	5	5	2	4	4	1	3	6	5	4	6	7
1419	1	22	1	2	3	2	3	7	6	6	7	3	3	2	1	2	7	7	7	5	4	3	3	2	3	1	1	1	1	1	1	1	1	3	1	4	2	2	1	1	1	2	1	1	5	2	1	2	4
1420	1	27	1	5	3	4	1	6	3	2	6	6	6	6	6	7	6	6	7	3	4	2	2	5	4	4	4	5	5	5	5	2	5	5	1	2	2	1	1	1	4	2	1	4	5	3	2	2	4
1421	1	20	2	2	1	3	3	4	4	3	5	3	2	2	2	6	6	7	6	7	6	6	7	4	2	1	2	1	4	1	1	3	1	2	1	1	1	5	2	1	1	1	1	1	4	4	1	4	6
1422	2	24	1	5	3	4	1	6	5	5	6	3	2	4	4	7	6	6	6	2	2	2	2	4	5	4	1	2	1	1	1	1	1	4	4	4	2	4	3	1	1	2	1	1	3	3	1	4	5
1423	2	20	1	3	3	4	3	7	7	7	7	5	5	7	7	7	7	7	7	7	6	7	7	4	4	1	1	1	1	1	1	1	1	3	1	1	1	4	1	1	1	1	1	1	3	3	2	3	1
1424	2	23	1	4	1	3	3	6	6	5	6	4	3	3	3	7	6	7	7	6	5	5	5	4	4	3	1	2	1	1	1	1	2	4	1	2	1	2	1	2	1	1	1	1	3	3	1	2	4
1425	2	22	1	4	3	4	3	6	5	6	6	7	6	6	6	1	2	2	2	6	7	7	5	4	4	5	3	2	2	1	1	3	4	3	1	3	2	4	4	5	1	1	2	1	3	2	2	1	4
1426	1	23	1	5	3	2	3	4	5	4	5	5	4	6	5	7	4	3	1	5	5	5	6	2	4	4	1	4	4	3	3	4	4	5	3	3	1	2	1	1	1	2	1	2	2	1	1	2	1
1427	1	22	1	2	3	2	3	6	6	4	7	5	5	6	6	7	7	6	6	5	6	6	6	2	2	1	2	1	1	1	1	1	1	2	3	3	1	1	1	1	1	1	1	1	2	2	1	1	1
1428	1	24	1	4	3	5	1	2	2	1	1	4	3	3	2	1	2	2	1	5	5	6	6	5	5	5	5	5	4	5	3	3	5	4	4	5	5	2	1	4	3	4	4	6	7	6	4	7	7
1429	2	18	1	1	3	6	1	5	4	4	5	3	6	7	5	1	2	2	2	3	4	4	4	5	5	5	5	5	5	4	4	5	5	5	3	4	5	4	3	5	2	5	4	5	6	6	7	4	7
1430	2	20	1	2	1	4	1	6	6	5	7	6	6	7	7	7	7	7	7	4	3	4	4	4	4	2	2	2	2	1	1	2	1	4	1	1	1	2	4	1	1	2	2	1	2	3	1	3	1
1431	2	21	2	2	3	5	1	4	6	6	6	6	7	5	5	2	2	1	1	2	4	3	3	5	4	5	4	4	3	3	2	4	5	5	5	4	4	2	2	3	2	5	5	1	4	4	3	3	7
1432	1	24	2	5	3	4	1	4	5	4	5	6	6	7	6	5	4	3	1	7	6	7	7	4	5	4	4	4	4	5	2	3	4	5	2	4	3	5	1	1	1	2	1	1	3	4	1	5	3
1433	1	23	2	2	3	5	2	4	6	4	5	2	2	1	4	1	7	7	2	1	2	3	3	5	5	5	5	4	5	4	3	3	4	5	5	5	2	4	3	4	5	4	4	6	5	6	5	7	6
1434	1	24	2	5	3	5	1	4	4	4	5	3	2	2	3	1	3	3	1	6	6	5	6	4	5	5	2	4	5	4	4	4	4	5	4	5	2	5	4	2	5	4	4	1	4	4	1	4	7
1435	2	23	1	4	3	4	1	3	4	5	6	7	6	7	6	5	3	6	5	6	6	5	5	4	4	5	2	5	5	4	4	5	2	4	5	5	4	2	2	1	2	4	3	3	2	6	6	6	4
1436	2	25	1	5	3	4	1	2	3	4	5	5	3	2	2	3	2	6	6	3	2	2	3	4	3	5	2	4	4	4	1	1	3	5	2	4	1	2	4	2	1	2	2	3	5	5	6	6	7
1437	2	22	1	3	3	3	1	5	5	6	7	7	5	4	5	2	2	6	6	5	5	5	5	3	2	3	2	1	1	1	1	1	1	3	1	1	1	2	2	3	1	1	1	1	2	2	1	2	1
1438	2	22	2	2	1	7	1	7	5	2	4	6	6	7	6	1	2	6	1	3	3	4	4	5	4	4	3	5	5	5	5	5	5	5	4	5	3	1	1	3	5	5	4	4	6	6	6	6	7
1439	2	22	2	3	1	5	3	4	3	3	4	6	6	4	4	3	3	1	1	4	3	3	3	5	5	5	5	4	5	5	5	4	5	4	3	5	3	4	4	2	3	4	2	3	5	5	3	6	7
1440	1	19	1	1	2	6	2	4	4	3	2	3	3	5	5	7	7	7	7	3	2	2	2	4	4	5	5	4	5	4	2	5	4	5	5	5	4	4	2	2	5	4	4	1	2	6	2	6	7
1441	2	23	1	4	3	5	1	4	3	3	5	1	1	2	1	3	5	6	6	2	2	3	3	5	5	4	3	5	4	5	5	5	5	5	4	4	2	4	3	4	5	5	4	6	6	7	7	5	7
1442	2	23	2	4	3	5	1	5	5	5	7	6	5	5	5	2	1	2	2	2	2	1	1	4	4	5	3	4	4	3	3	3	4	5	4	5	4	5	4	3	3	4	4	3	3	2	2	4	5
1443	2	23	1	4	3	3	3	4	3	2	5	6	7	7	6	7	3	2	1	3	2	2	2	4	4	4	3	1	1	1	1	1	1	4	1	4	1	1	1	1	2	3	3	2	5	5	4	2	7
1444	2	22	1	4	3	4	1	5	4	4	6	6	5	6	5	4	3	5	2	7	7	6	7	4	2	2	1	1	4	1	1	1	3	4	1	5	1	1	2	1	1	1	2	2	4	3	3	3	1
1445	1	26	2	5	3	2	3	6	6	6	6	6	5	6	5	6	5	6	4	5	7	6	5	3	2	1	2	1	1	1	1	1	1	4	1	1	1	1	1	2	1	1	1	1	1	4	1	3	4
1446	2	26	1	5	3	1	3	7	7	6	6	7	7	7	7	6	6	6	5	7	6	6	6	2	4	1	1	1	1	1	1	1	1	4	2	1	1	4	1	1	1	1	1	1	4	3	1	2	1
1447	2	22	1	3	3	6	1	5	3	2	5	2	3	3	4	1	6	6	1	2	2	1	3	4	4	5	5	5	5	4	3	3	4	5	4	5	5	4	5	2	1	4	3	3	6	3	3	2	6
1448	2	23	2	3	3	6	1	6	3	5	6	5	3	6	6	5	2	2	3	1	1	1	1	4	5	3	4	5	5	5	5	5	2	5	5	5	5	4	2	2	2	2	2	4	3	4	6	3	6
[truncated: 33 more columns]
